# Supplementary material for: Reconstructing codependent cellular cross-talk in lung adenocarcinoma using REMI
Source: Sci Adv. 2022 Mar 18;8(11):eabi4757. doi: 10.1126/sciadv.abi4757 (PMC8932661; doi:10.1126/sciadv.abi4757)
Supplement: Supplementary file 2 — Data files S1 to S6 [file sciadv.abi4757_data_files_s1_to_s6.zip]

Archive with 6 entries (6 files):
- sciadv.abi4757_data_file_s1.csv
- sciadv.abi4757_data_file_s2.csv
- sciadv.abi4757_data_file_s3.csv
- sciadv.abi4757_data_file_s4.csv
- sciadv.abi4757_data_file_s5.csv
- sciadv.abi4757_data_file_s6.docx
