# Supplementary material for: Reconstructing codependent cellular cross-talk in lung adenocarcinoma using REMI
Source: Sci Adv. 2022 Mar 18;8(11):eabi4757. doi: 10.1126/sciadv.abi4757 (PMC8932661; doi:10.1126/sciadv.abi4757)
Supplement: Supplementary file 2 — Data files S1 to S6 [file sciadv.abi4757_data_files_s1_to_s6.zip › sciadv.abi4757_data_file_s1.csv]

Ligand	Receptor	weight
COL4A1	ITGA1	0.32
COL4A3	ITGAV	-0.01
COL4A1	ITGAV	0.1
CFH	ITGAM	0.2
MLLT4	NRXN3	0
MFGE8	ITGAV	0.17
CNTF	IL6ST	0.08
CTF1	IL6ST	0
LRPAP1	LDLR	-0.05
LIF	IL6ST	0.07
FN1	ITGA8	0.25
FN1	ITGA9	0.16
FN1	ITGA2	0
FN1	ITGA3	0.08
FN1	ITGA4	0.11
FN1	ITGA5	0.14
FN1	ITGAV	0.09
FN1	ITGA2B	0
FN1	PLAUR	0.19
TG	ASGR1	-0.08
ANGPT1	ITGA5	0
CNTF	IL6R	0
FN1	NT5E	0.2
GNAS	AVPR2	0
THBS1	ITGA3	0.02
THBS1	ITGA4	0.15
THBS1	ITGA6	0
THBS1	ITGA2B	0
APP	FPR2	0
MLLT4	NRXN2	0
SAA1	FPR1	0.17
SAA1	FPR2	0.17
GNRH1	GNRHR	0.14
ADAM12	ITGA9	0
ADAM15	ITGA9	0.03
ADAM15	ITGA5	0
ADAM15	ITGAV	-0.02
ADAM17	ITGA5	0.12
TNFSF10	TNFRSF11B	0
FN1	TNFRSF11B	0.11
THBS1	TNFRSF11B	0.24
NDP	LGR4	0
APOB	OLR1	0.09
APOB	LDLR	0
VCAM1	ITGA4	0.27
VCAM1	ITGAD	0.09
KAL1	FGFR1	0.1
NGF	NTRK1	0
LAMB1	ITGA6	0.28
TGFB1	TGFBR2	0.05
TGFB1	ITGAV	0.19
TGFB1	TGFBR3	0.04
SHH	PTCH2	0.08
SHH	BOC	0
TGFB3	TGFBR2	0.09
TGFB3	TGFBR3	0.04
GNAS	VIPR1	0
NTF3	NTRK2	0.18
NTF3	NTRK3	0.1
NTF3	NTRK1	0.1
ADAM10	AXL	0.07
PTGS2	CAV1	0.03
APP	CAV1	0.04
IL23A	IL12RB1	0.01
IL15	IL2RA	0.28
IL15	IL2RB	0.39
IL15	IL2RG	0.31
SEMA7A	ITGA1	0.15
GNAI2	ADRA2B	-0.06
GNAI2	FPR1	0.26
GNAI2	CNR1	0.08
GNAI2	PTPRU	0.12
GNAI2	EDNRA	0.26
GNAI2	CAV1	0.14
GNAI2	ADCY1	0
LAMA2	ITGA7	0.27
SHH	PTCH1	0.18
F7	F3	0
F8	ASGR2	0.06
F8	LDLR	-0.02
SHH	HHIP	0.2
THBS1	SDC1	0
FIGF	ITGA9	0.16
NODAL	ACVR2A	0
BMP7	ACVR2A	0.12
BMP2	ACVR2A	0.01
NODAL	ACVR2B	0.07
BMP7	ACVR2B	-0.01
BMP3	ACVR2B	0
BMP2	ACVR2B	0
OMG	RTN4R	0
DLL4	NOTCH4	0.53
MFNG	NOTCH2	0.13
DLL1	NOTCH2	-0.05
DLL4	NOTCH2	0.11
EDA	EDAR	0.1
OMG	TNFRSF1B	0.05
L1CAM	ITGA5	0.28
L1CAM	ITGAV	0.03
L1CAM	ERBB2	-0.1
TIMP1	CD63	0.41
SCGB1A1	LMBR1L	0
CD274	PDCD1	0.23
HLA-G	KLRD1	0.11
IL12B	IL12RB1	0.36
IL12B	IL12RB2	0
IL12A	IL12RB1	0.04
IL12A	IL12RB2	0.08
APP	GPC1	0.16
SHH	GPC5	0.07
APOB	LSR	0
EDIL3	ITGAV	0.24
HAS2	CD44	0.2
COL14A1	CD44	0
FN1	CD44	0
VIM	CD44	0.03
COL4A3	CD47	0.24
THBS1	CD47	0.06
CALR	ITGA3	0
CALR	ITGAV	0
CALR	ITGA2B	-0.02
CALR	SCARF1	0
NID1	ITGAV	0.17
NID1	PTPRF	0.04
LEFTY2	ACVR2B	0
SHH	CDON	0
MFGE8	PDGFRB	0.33
TGFB1	TGFBR1	0
TGFB3	TGFBR1	0.08
AGRN	ATP1A3	0
GNAI2	F2R	0.17
IHH	PTCH2	0.06
IHH	BOC	0
IHH	PTCH1	0
IHH	HHIP	0.33
IHH	CDON	0
COL1A2	ITGA2	0.12
COL1A2	ITGA2B	0
COL1A2	CD44	0.05
GAL	GALR2	0.13
IL12A	CD28	0
BMP6	ACVR2A	0.03
MLLT4	F11R	0
WNT3	FZD1	0
WNT2	FZD1	0.2
WNT3A	FZD1	0.02
WNT3A	FZD2	0.04
NDP	FZD4	0
WNT2	FZD5	0
WNT3A	FZD5	-0.1
WNT3A	FZD6	0.21
WNT3	FZD7	0
WNT2	FZD7	0
WNT3A	FZD7	0.18
NOV	NOTCH1	0.04
ADAM17	NOTCH1	0.09
MFNG	NOTCH1	0
DLL1	NOTCH1	0.25
DLL4	NOTCH1	0
NTN1	UNC5C	0
GNAS	PTGDR	-0.03
IL1RN	IL1R1	0
LRPAP1	SORT1	0.18
NGF	SORT1	0.02
NPNT	ITGA8	0.14
FBN1	ITGA5	0.15
FBN1	ITGAV	0.17
LAMC2	ITGA3	0.18
LAMC2	ITGA6	0.3
MFAP2	NOTCH1	0.04
PENK	OGFR	0
IL6	IL6ST	0
IL6	IL6R	0
IL7	IL2RG	0.31
IL8	SDC1	0
HLA-B	KLRD1	0.31
HLA-A	ERBB2	0.02
HLA-E	KLRD1	0.33
TGFB1	ACVRL1	0.12
TGFB3	ACVRL1	0.25
NCAM1	FGFR1	0.19
NCAM1	ROBO1	0.09
NCAM1	ROBO3	0.07
GDF11	ACVR2A	0.1
GDF11	ACVR2B	0.08
GZMB	IGF2R	0
VWF	ITGA2B	0
VWF	GP1BA	0.21
VWF	TNFRSF11B	0.13
ARTN	RET	0
VEGFB	NRP1	0.13
PGF	NRP1	-0.16
PTMA	VIPR1	-0.17
NLGN2	NRXN3	0.02
NLGN2	NRXN1	0.07
NLGN2	NRXN2	0.16
NLGN3	NRXN3	0.09
NLGN3	NRXN1	0.06
NLGN3	NRXN2	0.18
NRG1	ERBB2	-0.18
NLGN1	NRXN3	0.18
NLGN1	NRXN1	0.32
NLGN1	NRXN2	0.07
PROS1	AXL	0.18
TGFB2	TGFBR2	0.31
TGFB2	TGFBR3	0.01
TGFB2	TGFBR1	0
F13A1	ITGA9	0.35
F13A1	ITGA4	0.3
SHANK1	LPHN2	0.12
ARF1	CHRM3	-0.13
GZMB	CHRM3	0
VTN	ITGA8	0.19
VTN	ITGA5	0
VTN	ITGAV	-0.02
VTN	PLAUR	0.07
VTN	TNFRSF11B	0.07
NTN1	UNC5B	0.12
MMP9	CD44	0.11
MMP7	CD44	0.15
MMP7	CD151	0.09
TNFSF14	TNFRSF14	0.33
ARTN	GFRA1	-0.1
NCAM1	GFRA1	0.24
MLLT4	EPHA7	0
ADAM10	EPHA3	0
PDCD1LG2	PDCD1	0.39
FGF18	FGFR1	0.14
FGF18	FGFR4	0.06
FGF18	FGFR2	0
FGF18	FGFR3	0
SEMA3A	NRP1	0.1
SEMA3D	NRP1	-0.04
SEMA3F	NRP1	-0.3
C1QTNF1	AVPR2	0.06
MMP1	ITGA2	0.22
MMP1	CD44	0.19
MFAP5	NOTCH1	0
MLLT4	PVRL3	0
MLLT4	PVRL2	0.15
HEBP1	FPR3	0
TNFSF13	TNFRSF11B	0.13
TNFSF13	TNFRSF1A	0
TNFSF13	FAS	0.21
TNFSF13	TNFRSF14	0.35
TNFSF11	TNFRSF11B	0.03
TNFSF18	TNFRSF18	0
COL4A1	ITGB1	0.13
FN1	ITGB1	0.06
THBS1	ITGB1	0.1
ADAM12	ITGB1	0.11
ADAM15	ITGB1	0
ADAM17	ITGB1	0
VCAM1	ITGB1	0.02
LGALS3BP	ITGB1	0
TGM2	ITGB1	0.12
LAMB1	ITGB1	0.14
SEMA7A	ITGB1	0.15
LAMA2	ITGB1	0.09
CXCL12	ITGB1	0.05
NPNT	ITGB1	0
FBN1	ITGB1	0.13
LAMC2	ITGB1	0.12
FBLN1	ITGB1	0.02
F13A1	ITGB1	0
MFGE8	ITGB3	0.14
FN1	ITGB3	0.19
ITGB3BP	ITGB3	-0.05
THBS1	ITGB3	0.2
ADAM15	ITGB3	0.02
TGM2	ITGB3	0.28
NID1	ITGB3	0.06
COL1A2	ITGB3	0.21
FBN1	ITGB3	0.2
FBLN2	ITGB3	0.19
VTN	ITGB3	0.08
ITGB3BP	ITGB5	-0.07
LTBP3	ITGB5	0.05
LTBP1	ITGB5	0.28
LAMC2	ITGB4	0.44
FN1	ITGB7	0.11
VCAM1	ITGB7	0.32
FN1	ITGB6	0.11
TGFB1	ITGB6	0.08
VTN	ITGB6	0
COL4A1	ITGB8	0
FN1	ITGB8	0
TGFB1	ITGB8	0.16
VTN	ITGB8	-0.11
EGF	ERBB2	0.06
NTN1	NEO1	0.15
FGG	ITGA5	0
FGG	ITGAV	0
FGG	ITGA2B	0
FGG	ITGB1	0.05
FGA	ITGA5	0
FGA	ITGAX	0.04
FGA	ITGAV	-0.03
FGA	ITGAM	0.01
FGA	ITGA2B	-0.04
FGA	ITGB1	0.07
FGA	ITGB3	0.02
FGB	ITGA5	0
FGB	ITGAV	-0.05
FGB	ITGAM	0
FGB	ITGA2B	-0.03
FGB	ITGB1	0.08
ARF1	PLD2	-0.01
NRTN	RET	0
NRTN	GFRA1	0
CHAD	ITGA2	-0.05
CHAD	ITGB1	0
COL5A3	SDC3	0.03
COL5A1	SDC3	0.23
PNOC	OPRL1	0.06
SHANK1	BAI2	0.24
LIN7C	HTR2C	0.13
ADM2	CALCRL	-0.01
ADM2	CALCR	0
RSPO3	LGR4	0
RSPO3	LGR6	0
RSPO2	LGR4	0
RSPO2	LGR6	0.09
RSPO1	LGR4	0
RSPO1	LGR6	0.12
TNFSF4	TNFRSF4	0.23
GNAI2	ADRA2A	0.13
CCL23	CCR1	0.35
CCL26	CCR1	0
CCL26	CCR2	-0.04
CCL28	CCR3	0
CCL26	CCR3	0
CXCL11	CCR3	0.02
CXCL10	CCR3	0
CXCL9	CCR3	0.01
CCL22	CCR4	0.36
GNAI2	CCR5	0.19
ORM1	CCR5	0.11
CCL21	CCR7	0.2
GPC3	CD81	0
CD80	CTLA4	0.48
CD80	CD28	0.48
CD86	CD28	0.53
EFNA5	EPHA7	-0.11
EFNA5	EPHA4	0
EFNA5	EPHA3	0.01
EFNA5	EPHA2	0.01
EFNA4	EPHA7	-0.03
EFNA4	EPHA4	0
EFNA4	EPHA3	0
EFNA4	EPHA2	0.02
EFNA3	EPHA7	0.03
EFNA3	EPHA4	0
EFNA3	EPHA3	-0.1
EFNA3	EPHA2	0
EFNA3	EPHA1	0.17
EFNA1	EPHA7	-0.07
EFNA1	EPHA4	0
EFNA1	EPHA3	0
EFNA1	EPHA2	0
EFNA1	EPHA1	0
LRPAP1	LRP2	0.08
TG	LRP2	-0.02
APOB	LRP2	0.11
SHH	LRP2	0.08
SCGB1A1	LRP2	0.18
CUBN	LRP2	0.06
AGT	LRP2	0.11
PSAP	LRP1	0.14
SERPING1	LRP1	0.27
LRPAP1	LRP1	0.02
THBS1	LRP1	0.19
APP	LRP1	0.12
F8	LRP1	0
SERPINA1	LRP1	0.01
CALR	LRP1	0
WNT3A	LRP1	0.05
MMP9	LRP1	0.17
A2M	LRP1	0.23
ANGPT1	TIE1	0.25
LRP1B	PLAUR	-0.1
TNF	TNFRSF1B	0.23
TNF	TNFRSF1A	0.01
CGN	F11R	-0.06
COL8A1	ITGA1	0.48
COL8A1	ITGA2	0.08
PDGFD	PDGFRB	0.28
SHANK1	LPHN1	0.06
B2M	HFE	0.08
B2M	HLA-F	0.54
LAMB2	RPSA	-0.13
LAMA2	RPSA	-0.09
PRND	RPSA	0
HLA-C	LILRB2	0.26
HLA-G	LILRB2	0.15
HLA-B	LILRB2	0.32
HLA-A	LILRB2	0.22
HLA-C	LILRB1	0.25
HLA-G	LILRB1	0.13
HLA-B	LILRB1	0.3
HLA-A	LILRB1	0.21
B2M	LILRB1	0.32
APP	TNFRSF21	0.06
TNF	TNFRSF21	0.02
CNTF	CNTFR	0
SYTL3	NRXN1	-0.05
RELN	ITGA3	0
RELN	ITGB1	0.15
PTHLH	PTH2R	0.08
IGF2	IGF2R	0
TFPI	LRP1	0
VTN	PVR	0.01
NTF4	NTRK2	0.26
NTF4	NTRK1	0
NTF4	NGFRAP1	0.16
PSAP	CELSR1	-0.02
RARRES2	CMKLR1	0.33
C4BPA	LRP1	0
OMG	RTN4RL1	0
COL11A1	DDR1	0
COL5A2	DDR1	0
PTDSS1	JMJD6	0
C3	ITGAX	0.23
C3	ITGAM	0.15
C3	CR1	0.26
C3	C3AR1	0.27
C3	LRP1	0.07
SFRP1	FZD2	0.1
SFRP1	FZD6	0.08
COL1A1	ITGA2	0.1
COL1A1	ITGA5	0.25
COL1A1	CD44	0.03
COL1A1	ITGB1	0.05
COL1A1	ITGA11	0.55
COL1A1	DDR2	0.3
COL1A1	DDR1	0
TF	TFRC	0
CCL3L1	CCR1	0.15
CCL3L1	CCR3	0.02
CCL3L1	CCR5	0.06
IL1RN	IL1R2	0.32
PTN	PTPRZ1	0.3
PTN	PTPRB	0
PTN	SDC1	0.09
PTN	PTPRS	0.26
PTN	SDC3	0
DHH	PTCH2	0.08
DHH	BOC	0.13
DHH	PTCH1	0
DHH	HHIP	0.1
DHH	CDON	0
DLL1	NOTCH3	0.08
DLL4	NOTCH3	0
BMP7	BMPR1A	0
BMP5	BMPR1A	0
BMP4	BMPR1A	0
BMP2	BMPR1A	0
BMP6	BMPR1A	0
CORT	SSTR1	0
TF	TFR2	0
CTGF	ITGA5	0.11
CTGF	ITGAM	0.17
CTGF	NTRK1	0.16
CTGF	LRP1	0.21
SEMA4C	PLXNB2	0.17
SEMA4G	PLXNB2	0
PTN	PLXNB2	0.03
FIGF	NRP2	0
PGF	NRP2	0.03
SEMA3A	NRP2	0.12
SEMA3G	NRP2	0.1
SEMA3F	NRP2	0
SEMA4F	NRP2	0
GNAI2	IGF1R	-0.06
GPC3	IGF1R	0.11
IGF2	IGF1R	0.04
IGF1	IGF1R	0
TSLP	IL7R	0
IL7	IL7R	0.27
SPP1	ITGA9	-0.01
SPP1	ITGA4	0.05
SPP1	ITGA5	0.08
SPP1	ITGAV	0.15
SPP1	S1PR1	0
SPP1	CD44	0.11
SPP1	ITGB1	0
PDAP1	PDGFRB	-0.1
FGF13	SCN5A	0.08
HMGB1	SDC1	0
HMGB1	THBD	0
L1CAM	ERBB3	-0.18
NRG1	ERBB3	-0.25
EGF	ERBB3	0.04
EREG	ERBB4	0
ADAM17	ERBB4	-0.16
DCN	ERBB4	0.04
NRG1	ERBB4	0
MMP7	ERBB4	0.09
EGF	ERBB4	0.02
CTGF	ERBB4	0.08
SLIT1	SDC1	-0.1
SLIT1	GPC1	-0.06
SLIT1	ROBO1	0.01
CCL2	CCR1	0.18
CCL2	CCR2	0.25
CCL2	CCR3	0.01
CCL2	CCR4	0.16
CCL2	CCR5	0.11
CCL3	CCR1	0.28
CCL3	CCR3	0.01
CCL3	CCR4	0.11
CCL3	CCR5	0.17
CCL7	CCR1	0.21
CCL7	CCR2	0.07
CCL7	CCR3	0
CCL7	CCR5	0.04
CCL4	CCR1	0.21
CCL4	CCR3	0.01
CCL4	CCR5	0.31
CCL4	CCR8	0.33
CCL8	CCR1	0.21
CCL8	CCR2	0.16
CCL8	CCR3	0
CCL8	CCR5	0.15
C3	CD46	0.12
C4BPA	CD40	0
KISS1	MMP24	0.32
KISS1	KISS1R	0.1
XCL2	XCR1	0.05
CXCL2	XCR1	0
XCL1	XCR1	0
TNFSF13B	TNFRSF13C	0
SEMA3C	NRP1	0.04
SEMA3C	NRP2	0.16
NTN1	UNC5A	0
SCT	VIPR1	0
SCT	VIPR2	0
IL1B	IL1RAP	0.21
IL1B	IL1R1	0.1
IL1B	IL1R2	0.15
ADAM23	ITGA5	0.16
ADAM23	ITGB3	-0.12
ADAM28	ITGA4	0.15
IL18	IL18RAP	0.17
IL10	IL10RA	0.51
IL10	IL10RB	0.13
IL16	GRIN2C	0
IL16	GRIN2D	0
IL16	KCNA3	0.43
IL16	KCNJ10	0.26
IL16	KCNJ15	0.06
GNAI2	LPAR3	-0.06
GDF9	ACVR2A	0
GDF9	TGFBR1	-0.09
GDF9	BMPR1A	0
GDF6	BMPR1A	0
LTB	TNFRSF1A	0
LTB	CD40	0.33
ANXA1	FPR1	0.01
ANXA1	FPR2	0
ANXA1	FPR3	0
FASLG	FAS	0.28
IL1A	IL1RAP	0.38
IL1A	IL1R1	0
IL1A	IL1R2	0.2
IL18	IL18R1	0.15
APLN	APLNR	0.05
TNC	ITGA5	0.22
TNC	ITGA7	0
TNC	PTPRB	0
TNC	ITGB1	0
CCL11	CCR2	0.06
CCL11	CCR3	0
CCL11	CCR5	0.08
CCL13	CCR1	0.19
CCL13	CCR2	0.34
CCL13	CCR3	0.07
CCL13	CCR5	0.08
CCL14	CCR1	0.18
CCL14	CCR3	0.15
CCL14	CCR5	0.12
CCL17	CCR4	0.25
CCL17	CCR8	0.21
CCL18	C14orf1	-0.08
CCL19	CCR7	0.5
NTNG1	LRRC4C	0.29
NTNG2	LRRC4	-0.01
IL11	IL6ST	-0.04
MMP12	PLAUR	0.12
MMP13	LRP1	0.09
SEMA5A	PLXNB3	0
WNT4	FZD2	0
WNT4	FZD6	0.12
DLK2	NOTCH1	0.14
GNAI2	P2RY12	0.25
APOD	LEPR	0.1
LTA	TNFRSF1B	0.51
LTA	TNFRSF1A	0
LTA	TNFRSF14	0.25
LTF	LRP11	0
LTF	LRP1	0
NAMPT	INSR	-0.07
ARF1	INSR	0
SORBS1	INSR	0.22
IGF2	INSR	0.05
GAS6	AXL	0.38
GDF5	ACVR2A	0
GDF5	ACVR2B	0
GDF5	ROR2	0
GDF5	BMPR1A	0
CSF1	CSF1R	0.59
CSF2	CSF2RA	0.28
CSF2	CSF2RB	0.21
CSF2	CSF1R	0.21
CSF2	CSF3R	0.2
CSF2	IL3RA	0.28
CSF3	CSF1R	0
CSF3	CSF3R	0.15
WNT7A	FZD5	0
WNT7A	FZD10	0.04
WNT7B	FZD1	0.07
WNT7B	FZD10	0.09
CNTN4	PTPRG	0.19
RNASE2	TLR2	0.34
DCN	MET	0
SEMA5A	MET	0
BMP7	BMPR2	0
BMP4	BMPR2	0.16
BMP2	BMPR2	0.11
BMP6	BMPR2	0.03
C4BPA	BMPR2	0.13
GDF9	BMPR2	-0.17
GDF6	BMPR2	0.01
GDF5	BMPR2	0.15
HRAS	GRIN2D	0
HRAS	CAV1	0
HRAS	TLR2	-0.17
HRAS	TLR9	-0.04
HRAS	INSR	-0.13
PDGFC	PDGFRA	0.31
FN1	COL13A1	0.24
NID2	COL13A1	0.29
NID1	COL13A1	0.13
IL11	IL11RA	-0.04
GNAI2	DRD2	0
TNFSF10	TNFRSF10C	-0.12
TNFSF10	TNFRSF10B	0
TNFSF10	TNFRSF10A	0
FN1	TMPRSS6	0.09
COL1A1	TMPRSS6	0
MST1	MST1R	0.06
EFEMP2	CATSPER1	0.24
CPAMD8	SCTR	0.38
SCT	SCTR	0
WNT5A	ROR2	0.11
WNT5A	ROR1	-0.06
WNT5A	FZD1	0.12
WNT5A	FZD2	0.06
WNT5A	FZD4	-0.15
WNT5A	FZD5	-0.13
WNT5A	FZD6	0.24
WNT5A	FZD7	0.31
HLA-A	APLP2	0.07
GNAI2	TBXA2R	0.3
ANXA1	DYSF	0
NODAL	ACVR1C	0
NODAL	ACVR1B	0
GDF11	ACVR1B	0.08
SERPINE1	LRP2	-0.04
SERPINE1	LRP1	0.16
SERPINE2	LRP1	0.06
SHANK1	SSTR2	0.13
CORT	SSTR2	0
C4A	CR1	0.27
C4A	C3AR1	0.24
HAS2	HMMR	0
NTN1	DCC	0.04
APP	NCSTN	0
MDK	PTPRZ1	-0.04
MDK	SDC1	0
MDK	SDC3	0.02
MDK	TSPAN1	0
MDK	LRP2	0
MDK	LRP1	-0.02
LAMA1	ITGA1	0
LAMA1	ITGA2	0.21
LAMA1	ITGA7	0
LAMA1	NT5E	-0.05
LAMA1	ITGB1	0
LAMA1	ITGB8	0.24
LAMA1	RPSA	0
LAMA1	TMPRSS6	-0.14
CYR61	ITGA5	0.05
CYR61	ITGAV	0.03
CYR61	ITGAM	0.17
CYR61	ITGB3	0.23
CYR61	ITGB5	0.04
RTN4	RTN4R	0.01
RTN4	TNFRSF19	0
RTN4	CNTNAP1	0
HGF	SDC1	-0.11
HGF	CD44	0
HGF	MET	0
IL18	IL1RL2	0
LPL	SDC1	-0.07
LPL	LRP2	0.29
LPL	LRP1	0.07
LPL	GPIHBP1	0.45
TNFSF15	TNFRSF25	-0.04
C1QB	LRP1	0.09
C1QA	CR1	0.46
C1QA	CSPG4	0
VCAM1	ITGB2	0.26
FGG	ITGB2	0.04
FGA	ITGB2	0.02
FGB	ITGB2	0
C3	ITGB2	0.18
CTGF	ITGB2	0.09
CYR61	ITGB2	0.14
NTN1	ADORA2B	0.04
APP	CD74	0
CD70	CD27	0.33
PSEN1	NOTCH4	0
PSEN1	NOTCH2	0.03
PSEN1	NOTCH1	-0.06
PSEN1	NOTCH3	0
PSEN1	NCSTN	0.02
BTLA	CD79A	0.54
BTLA	VTCN1	0
BTLA	TNFRSF14	0.23
IFNG	IFNGR1	0
RARRES2	GPR1	0.12
IL16	KCND1	0.1
IL16	KCND2	0.01
IGFBP4	FZD8	0.02
WNT3	FZD8	0
WNT2	FZD8	0.01
WNT3A	FZD8	0
RSPO3	FZD8	0
WNT5A	FZD8	0
CFH	SELL	0.23
PODXL2	SELL	-0.01
PODXL	SELL	0.14
HLA-G	KLRC1	0.15
HLA-E	KLRC1	0.27
BST1	CAV1	0.06
ICAM5	ITGAL	0.01
ICAM5	ITGB2	0.1
ICAM4	ITGA4	0.03
ICAM4	ITGAV	0
ICAM4	ITGAL	0.1
ICAM4	ITGAM	0.12
ICAM4	ITGA2B	0
ICAM4	ITGB1	0
ICAM4	ITGB3	0.06
ICAM4	ITGB2	0.09
ICAM3	ITGAL	0.4
ICAM3	ITGAD	0.22
ICAM3	ITGB2	0.28
ICAM2	ITGAL	0.27
ICAM2	ITGAM	0.21
ICAM2	ITGB2	0.2
ICAM1	ITGAX	0.24
ICAM1	ITGAL	0.15
ICAM1	ITGAM	0.23
ICAM1	IL2RA	0.14
ICAM1	IL2RG	0.24
ICAM1	ITGB2	0.19
PSAP	GPR37L1	-0.06
NRG2	ERBB3	0.01
NRG2	ERBB4	0.17
NRG4	ERBB4	0
NGF	NGFR	0
NTF3	NGFR	0.22
NTF4	NGFR	0.22
PON2	HTR2A	0
ARTN	GFRA3	0
NRTN	GFRA2	-0.01
MLLT4	PVRL1	-0.15
OSM	IL6ST	0.09
MLLT4	PVRL4	0
LRPAP1	VLDLR	0
PCSK9	VLDLR	0.11
RELN	VLDLR	0
TFPI	VLDLR	-0.05
LPL	VLDLR	0
HSP90AA1	FGFR3	0
HSP90AA1	CFTR	-0.08
CD55	CR1	0.14
POMC	MC1R	0
POMC	OPRK1	0.14
CNTF	LIFR	0
CTF1	LIFR	0.07
LIF	LIFR	0.08
OSM	LIFR	0
ANGPT2	TEK	0.06
ANGPT1	TEK	0.33
ANGPTL1	TEK	0.51
GDF9	ORAI2	0
CD40LG	CD40	0.22
ACE	BDKRB2	0
CTHRC1	FZD3	0
CTHRC1	FZD5	-0.08
CTHRC1	FZD6	0.1
SLIT3	ROBO2	0.25
UCN2	IL10RB	-0.09
CP	SLC40A1	0.19
WNT3	RYK	-0.02
WNT3A	RYK	0.16
WNT5A	RYK	0.19
EFNB2	EPHA4	0.16
EFNB2	EPHA3	0.04
EFNB2	PECAM1	0.02
EFNB2	RHBDL2	0
RARRES2	CCRL2	0.29
CCL19	CCRL2	0.26
AZGP1	ITGAV	0
BTC	ERBB2	0.11
BTC	ERBB3	0.14
BTC	ERBB4	0.19
NXPH3	NRXN3	0.06
NXPH3	NRXN1	0
NXPH3	NRXN2	0.13
PROC	THBD	0
PROC	PROCR	0
RSPO3	LGR5	0
RSPO2	LGR5	0
RSPO1	LGR5	0.1
AREG	ERBB3	0
CAMP	FPR2	0.12
CCL5	GPR75	0
CCL5	SDC1	-0.05
CCL5	CCR1	0.02
CCL5	CCR3	0.02
CCL5	CCR4	0.19
CCL5	CCR5	0.34
APOE	LDLR	-0.03
APOE	LRP2	0.03
APOE	LRP1	0.07
APOE	VLDLR	-0.07
SCGB3A1	MARCO	0.2
SCGB3A2	MARCO	0.24
CD34	SELL	0.22
THBS1	CD36	0.14
COL1A2	CD36	0.01
COL1A1	CD36	0
WNT3A	APCDD1	0.17
HSPG2	ITGA2	0.14
HSPG2	PTPRS	0.13
HSPG2	ITGB1	0.02
HSPG2	COL13A1	0.29
IFNG	IFNGR2	0
HLA-B	CANX	0.1
CX3CL1	CX3CR1	0.21
WNT11	FZD7	0.29
IL1B	ADRB2	0.19
GDF9	FXYD6	0
CCL28	CCR10	0.02
CXCL13	CCR10	0.03
CCL2	CCR10	0.07
CCL7	CCR10	0
CCL19	CCR10	0.04
RBP4	STRA6	0
IL24	IL20RA	0.04
IL24	IL20RB	0.1
HP	ITGAM	0.07
HP	ITGB2	0.09
ADAM9	ITGA3	0.01
ADAM9	ITGA6	0
ADAM9	ITGAV	0.19
ADAM9	ITGB1	0.12
ADAM9	ITGB5	0.11
IL24	IL22RA1	0.02
INHA	TGFBR3	0
INHA	ACVR2A	0
TNFSF9	TNFRSF9	0.09
TNFSF11	TNFRSF11A	0
S100A9	TLR4	0
S100A8	TLR4	0
ADM	CALCRL	0
ADM	CALCR	-0.05
BMP7	ACVR1	0.02
BMP2	ACVR1	0.03
BMP6	ACVR1	0
AMH	ACVR1	-0.01
GDF5	ACVR1	0.01
THPO	MPL	0.02
TNFSF4	TRAF2	0
TNF	TRAF2	0
TNFSF9	TRAF2	0
GSTP1	TRAF2	0
C5orf55	TRAF2	-0.02
B2M	CD1A	0.11
COL3A1	DDR2	0.48
COL3A1	DDR1	0
EFNB2	GRM5	0.02
EFNB2	GRM1	0.06
TNFSF12	TNFRSF12A	0.23
TNFSF12	TNFRSF25	0
CD14	ITGA4	0.33
CD14	ITGB1	0.01
C3	CD19	0.2
SEMA3E	PLXND1	0.18
SEMA3C	PLXND1	0.01
RGMB	NEO1	0.06
INHBB	ACVR2A	0
INHBB	ACVR2B	0
INHBB	ACVR1C	-0.09
INHBB	ACVR1B	0
INHBB	ACVR1	0.1
RIMS1	CACNA1C	0.1
WNT5A	MCAM	0
SEMA3B	NRP1	0.19
SEMA3B	NRP2	0.12
RAET1E	KLRK1	0
ULBP2	KLRK1	-0.06
SLIT2	SDC1	0
SLIT2	GPC1	0
SLIT2	ROBO1	0.13
SLIT2	ROBO2	0.29
SLIT2	ROBO4	0.3
IL15	IL15RA	0.39
RSPO4	LGR4	0
RSPO4	LGR6	0.08
RSPO4	LGR5	0
BMP7	ENG	-0.12
BMP2	ENG	0.14
TGFB1	ENG	0.15
TGFB3	ENG	0.2
TGFB2	ENG	0.23
F12	GP1BA	-0.05
F10	F3	0
IL34	CSF1R	0.18
WNT2	FZD9	0
WNT7A	FZD9	0
TCTN1	TMEM67	0.22
FIGF	FLT4	0.11
PDGFC	FLT4	0.12
FLT3LG	FLT3	0.33
PIGF	FLT1	-0.11
VEGFB	FLT1	0
PGF	FLT1	0
VEGFC	VIPR2	0.04
VEGFC	NRP2	0.23
VEGFC	FLT4	0.33
LCN2	LRP2	0
FN1	TSHR	0.12
GNAS	TSHR	0
GNAI2	TSHR	0.06
CALR	TSHR	0
TNFSF14	LTBR	0
LTB	LTBR	-0.01
LTA	LTBR	-0.08
PRSS23	TMEM222	0
EDA	EDA2R	0.2
SHH	SMO	0
LIPC	LRP1	0.1
LIPH	LPAR1	0
LIPH	LPAR2	0
OLFM2	ROBO2	0.05
PTDSS1	SCARB1	0.14
APOE	SCARB1	0.04
CCL20	CCR6	0.15
FGF9	FGFR1	0.1
FGF9	FGFR4	0.02
FGF9	FGFR2	0
FGF9	FGFR3	-0.05
FGF7	FGFR1	0.14
FGF7	FGFR4	0
FGF7	FGFR2	0
FGF7	FGFR3	-0.01
FGF7	NRP1	0.26
FGF2	FGFR1	0.22
FGF2	SDC1	0
FGF2	SDC3	0
FGF2	FGFRL1	-0.09
FGF2	GPC4	0
FGF2	CD44	0.15
FGF2	FGFR4	0.02
FGF2	FGFR2	0.2
FGF2	FGFR3	0.05
FGF2	NRP1	0
FGF1	FGFR1	0.12
FGF1	FGFR4	-0.06
FGF1	FGFR2	0
FGF1	FGFR3	0
FGF1	NRP1	0.15
LAMA5	BCAM	0.1
FN1	SDC2	0.15
KAL1	SDC2	0.16
TGFB1	SDC2	0.05
IL8	SDC2	0
MMP2	SDC2	0.23
TNFSF13	SDC2	0
CSF2	SDC2	0.04
LAMA3	SDC2	0
HGF	SDC2	0.17
FGF2	SDC2	0.13
ADAM12	SDC4	-0.15
TGM2	SDC4	0.29
CXCL10	SDC4	0
RSPO3	SDC4	0
MDK	SDC4	0.06
CCL5	SDC4	0.01
FGF2	SDC4	-0.12
DEFB1	CCR6	-0.01
LEP	LEPR	0
L1CAM	CNTN1	0
TNC	CNTN1	0.03
TNFSF15	TNFRSF6B	0
TNFSF14	TNFRSF6B	0.18
FASLG	TNFRSF6B	0.04
TGM2	GPR56	0
GNAS	PTGIR	0
SEMA4A	PLXND1	0
SEMA4B	DCBLD2	0
SEMA4D	ERBB2	0
SEMA4D	PLXNB2	0
SEMA4D	PLXNB1	0
SEMA4D	MET	0
SEMA4D	CD72	0.25
IGFBP4	LRP6	0
WNT3	LRP6	0.09
SOST	LRP6	-0.01
WNT3A	LRP6	0
RSPO3	LRP6	0
RSPO1	LRP6	0
CTGF	LRP6	0
AGRN	LRP4	0
THBS1	LRP5	0
SOST	LRP5	-0.18
WNT7B	LRP5	0
WNT5A	LRP5	-0.1
APOE	LRP5	0
LRPAP1	LRP8	-0.17
RELN	LRP8	-0.05
APOE	LRP8	-0.07
SEMA3A	PLXNA4	0.04
SEMA6A	PLXNA4	0
VEGFA	GPC1	0
VEGFA	NRP1	0.01
VEGFA	NRP2	0
VEGFA	FLT1	0.16
HLA-G	KIR2DL4	0.09
COL2A1	ITGA2	0
COL2A1	ITGA2B	0.06
COL2A1	ITGB1	0
COL2A1	ITGA10	0
COL2A1	DDR1	0.08
COL2A1	TNFRSF10A	-0.15
NTN4	UNC5A	0.13
NTN4	DCC	0
EREG	EGFR	0
GNAI2	EGFR	0
L1CAM	EGFR	0.03
DCN	EGFR	0
AMH	EGFR	0
EGF	EGFR	0
FGL1	EGFR	-0.21
ANXA1	EGFR	0.14
TNC	EGFR	0.27
EFEMP1	EGFR	0.01
ICAM1	EGFR	0
HSP90AA1	EGFR	0
SPINK1	EGFR	-0.14
BTC	EGFR	0
AREG	EGFR	0
CCL21	CXCR3	0.13
CCL20	CXCR3	0.03
CXCL11	CXCR3	0.29
CXCL10	CXCR3	0.27
CXCL13	CXCR3	0.2
CXCL12	CXCR3	0.17
CXCL9	CXCR3	0.37
CCL7	CXCR3	0.01
CCL11	CXCR3	0.02
CCL13	CXCR3	0.09
CCL19	CXCR3	0.24
CCL5	CXCR3	0.32
GNAI2	CXCR2	0.05
CXCL1	CXCR2	0.17
CXCL3	CXCR2	0.09
CXCL2	CXCR2	0.1
CXCL5	CXCR2	0.09
CXCL6	CXCR2	0.12
IL8	CXCR2	0.16
VASP	CXCR2	0
PPBP	CXCR2	0.07
GNAI2	CXCR1	0.04
CXCL1	CXCR1	0.22
CXCL3	CXCR1	0.24
CXCL2	CXCR1	0.2
CXCL5	CXCR1	0.21
CXCL6	CXCR1	0.11
IL8	CXCR1	0.27
YARS	CXCR1	0
PPBP	CXCR1	0.18
CXCL16	CXCR6	0.28
CXCL13	CXCR5	0.44
CXCL12	CXCR4	0.32
CEL	CXCR4	-0.05
JAG2	NOTCH2	-0.02
JAG2	NOTCH1	0.29
JAG2	NOTCH3	0.21
JAG1	NOTCH4	-0.04
JAG1	NOTCH2	-0.01
JAG1	NOTCH1	0.24
JAG1	NOTCH3	0.31
GNAI2	C5AR1	0.28
C5	C5AR1	0.05
RPS19	C5AR1	-0.07
CDH1	ITGAE	-0.11
CDH1	PTPRF	0.16
CDH1	PTPRM	0
CDH1	ITGB7	0
CDH1	IGF1R	0
CDH1	EGFR	0.04
FGA	CDH5	0.3
ADM2	RAMP1	0.11
ADM	RAMP2	-0.13
CLCF1	IL6ST	0.03
CLCF1	CRLF1	0.09
CLCF1	CNTFR	-0.11
CLCF1	LIFR	0
PMCH	MCHR1	0.08
EFEMP2	PLSCR4	0.17
SEMA6D	TREM2	-0.04
PSAP	CD1B	0.21
B2M	CD1B	0.21
THBS2	ITGA4	0.19
THBS2	ITGA6	0
THBS2	CD47	0
THBS2	ITGB1	0.18
THBS2	NOTCH3	0.11
ZP3	MERTK	0
GAS6	MERTK	0
RLN2	RXFP1	0.01
GNB3	TGFBR1	0
GHRL	GPR39	0.16
PSAP	GPR37	0
EFEMP2	AQP1	0.15
GNAS	ADORA1	0
GNAI2	ADORA1	0.27
BDNF	NTRK2	0.23
BDNF	NGFRAP1	0.09
BDNF	SORT1	-0.01
BDNF	NGFR	0.07
MLLT4	EPHB2	0.01
MMP9	EPHB2	0.16
EFNA5	EPHB2	0.06
EFNB2	EPHB2	0.04
VEGFA	EPHB2	0
MLLT4	EPHB3	-0.01
EFNB2	EPHB3	0.06
EFNA5	EPHB1	0
EFNA3	EPHB1	0
EFNA1	EPHB1	-0.05
EFNB2	EPHB1	0.04
MLLT4	EPHB6	0
EFNA5	EPHB6	-0.04
EFNB2	EPHB6	0.13
EFNB2	EPHB4	0.02
PROS1	TYRO3	0
GAS6	TYRO3	0
SFTPA1	TLR2	0.18
CXCL1	DARC	0
CXCL5	DARC	0
IL8	DARC	0
CCL2	DARC	0.03
CCL7	DARC	0
CCL8	DARC	0
CCL17	DARC	0.22
CCL5	DARC	0.07
HGF	ST14	0
SPINT1	ST14	0.3
RGMA	NEO1	0.24
FAT4	DCHS1	0.46
TNFSF13B	TNFRSF13B	0.29
TNFSF13	TNFRSF13B	0.22
OSM	OSMR	0.07
SEMA6D	TYROBP	-0.06
TNFSF13B	TNFRSF17	0.39
TNFSF13	TNFRSF17	0.13
ZG16B	TLR6	0.02
ZG16B	TLR2	0.04
ZG16B	TLR4	0.04
ZG16B	TLR5	0.04
ZG16B	CXCR4	0.05
SEMA7A	PLXNC1	0.23
RSPO1	ZNRF3	0
EBI3	IL27RA	0.24
ADCYAP1	VIPR1	0.01
ADCYAP1	VIPR2	0.02
ADCYAP1	SCTR	0.05
PTN	ALK	0.09
MDK	ALK	0
NTS	SORT1	-0.15
SHANK1	ABCA1	0.13
PLTP	ABCA1	0.18
LIN7C	ABCA1	0
RIMS2	ABCA1	0.03
SELPLG	SELL	0.5
FGF13	SCN8A	0
NMU	NMUR1	-0.06
DKK2	KREMEN2	-0.11
DKK2	LRP6	0
DKK1	KREMEN2	0.08
DKK1	KREMEN1	0
DKK1	LRP6	-0.04
DKK1	LRP5	-0.03
HLA-C	LILRA3	0.07
TIMP2	ITGA3	0.19
TIMP2	ITGB1	0.25
LRPAP1	SORL1	0
APOE	SORL1	0
CD55	CD97	0.36
COL4A5	CD93	-0.03
COL4A4	CD93	0.23
COL4A3	CD93	0.18
COL4A2	CD93	0.32
COL4A1	CD93	0.32
COL4A6	CD93	-0.05
SFTPA2	CD93	0.15
COL1A2	CD93	0.25
COL1A1	CD93	0.14
C1QA	CD93	0.23
F12	CD93	-0.14
EFNB3	EPHA4	0.13
EFNB3	RHBDL2	-0.01
EFNB3	EPHB2	0.01
EFNB3	EPHB3	0.12
EFNB3	EPHB4	0
EFNB1	ERBB2	-0.15
EFNB1	EPHB2	0
EFNB1	EPHB3	0.32
EFNB1	EPHB1	0.03
EFNB1	EPHB6	0.37
EFNB1	EPHB4	0.05
ITIH2	FCER1A	0.22
HLA-E	KLRC2	0.25
BGN	TLR2	0.14
BGN	TLR4	0.32
OMG	LINGO1	0
EFEMP2	LINGO1	0.15
RTN4	LINGO1	0
INHBA	TGFBR3	0
INHBA	ACVR2A	0
INHBA	ACVR2B	-0.03
INHBA	BAMBI	0.01
INHBA	ACVR1B	0
INHBA	ACVR1	0.16
INHBA	ENG	0.18
GPI	AMFR	0.09
TNFSF8	TNFRSF8	0.43
LY86	CD180	0.63
ACE	AGTR2	0.24
GNAI2	AGTR2	0.02
AGT	AGTR2	0.05
TIMP3	AGTR2	0.07
AGT	AGTR1	0.26
HRAS	AGTR1	-0.19
PTHLH	PTH1R	-0.13
CXCL12	CD4	0.38
PIP	CD4	0.09
IL16	CD4	0.5
HBEGF	ERBB2	-0.05
HBEGF	CD44	0.29
HBEGF	CD82	0.17
HBEGF	ERBB4	0
HBEGF	EGFR	0.09
HBEGF	CD9	0.14
VCAN	ITGA4	0.15
VCAN	CD44	0
VCAN	TLR2	0.02
VCAN	ITGB1	0.19
VCAN	EGFR	0
PLA2G10	PLA2R1	-0.18
SEMA3F	PLXNA3	0
SEMA3A	PLXNA2	0
SEMA6A	PLXNA2	0
SEMA6D	PLXNA1	0.15
SEMA3A	PLXNA1	0.05
BMP7	BMPR1B	0
BMP4	BMPR1B	0.03
BMP2	BMPR1B	0
BMP6	BMPR1B	0
GDF9	BMPR1B	0
GDF6	BMPR1B	0
GDF5	BMPR1B	0.03
COL18A1	ITGA5	0.14
COL18A1	GPC1	0.05
COL18A1	GPC4	0.1
COL18A1	ITGB1	0.02
GRP	GRPR	0.07
NMB	GRPR	0
KITLG	KIT	0.18
KITLG	EPOR	0.01
EDN1	EDNRA	0.07
EDN1	EDNRB	0.16
EDN1	KEL	0
EDN2	EDNRA	0.06
EDN2	EDNRB	0
EDN2	KEL	0
PDGFA	PDGFRA	0.09
PDGFB	PDGFRB	0.34
PDGFB	LRP1	0.22
PDGFB	PDGFRA	0.15
TGFA	ERBB2	0
TGFA	ERBB4	0
TGFA	EGFR	0.13
PLAU	IGF2R	0.02
PLAU	PLAUR	0.35
PLAU	LRP2	-0.12
PLAU	LRP1	0.1
PLAU	ST14	0.03
PLAT	LRP1	0.11
TNFSF10	TNFRSF10D	0
SEMA6D	KDR	0
FIGF	KDR	0.07
TIMP3	KDR	0.34
GREM1	KDR	0.02
PDGFC	KDR	0.2
VEGFC	KDR	0.16
VEGFA	KDR	0.05
COL18A1	KDR	0.1
SERPING1	SELE	0.1
SELPLG	SELE	0.14
SERPING1	SELP	0.26
CD24	SELP	0
SELPLG	SELP	0.33
VCAN	SELP	0.06
