# Supplementary material for: Reconstructing codependent cellular cross-talk in lung adenocarcinoma using REMI
Source: Sci Adv. 2022 Mar 18;8(11):eabi4757. doi: 10.1126/sciadv.abi4757 (PMC8932661; doi:10.1126/sciadv.abi4757)
Supplement: Supplementary file 2 — Data files S1 to S6 [file sciadv.abi4757_data_files_s1_to_s6.zip › sciadv.abi4757_data_file_s2.csv]

Ligand	Receptor	Sending Cell	Receiving Cell	Weight	Correlation	Ligand PRECOG	Receptor PRECOG
ADAM10	AXL	I	I	0.51	0.66	5.688	0.65
ADAM10	AXL	E	I	0.01	0.09	5.688	0.65
GAS6	AXL	E	I	0.02	0.11	-2.748	0.65
PROS1	AXL	E	I	0.18	0.29	-0.034	0.65
ADAM10	AXL	E	F	0.38	0.71	5.688	0.65
PROS1	AXL	E	F	0.29	0.59	-0.034	0.65
ADAM10	AXL	F	F	0.29	0.59	5.688	0.65
GAS6	AXL	F	F	0.39	0.71	-2.748	0.65
PROS1	AXL	F	I	0.08	0.16	-0.034	0.65
PROS1	AXL	F	F	0.4	0.72	-0.034	0.65
ADAM10	AXL	M	F	0.27	0.56	5.688	0.65
B2M	HLA-F	I	I	0.76	0.94	-0.625	0.27
B2M	HLA-F	I	E	0.11	0.34	-0.625	0.27
B2M	HLA-F	E	E	0.66	0.86	-0.625	0.27
B2M	HLA-F	F	E	0.09	0.32	-0.625	0.27
B2M	HLA-F	E	F	0.08	0.37	-0.625	0.27
B2M	HLA-F	F	F	0.39	0.64	-0.625	0.27
B2M	HLA-F	M	E	0.1	0.4	-0.625	0.27
B2M	HLA-F	M	F	0.43	0.73	-0.625	0.27
B2M	HLA-F	I	M	0.02	0.15	-0.625	0.27
B2M	HLA-F	E	M	0.01	0.26	-0.625	0.27
B2M	HLA-F	F	M	0.05	0.35	-0.625	0.27
B2M	HLA-F	M	M	0.5	0.75	-0.625	0.27
IL6	IL6ST	F	M	0.09	0.45	2.23	-3.672
IL6	IL6ST	M	M	0.14	0.53	2.23	-3.672
CSF1	CSF1R	I	I	0.3	0.54	-0.3	0.235
GPI	AMFR	I	I	0.59	0.84	6.715	0.15
GPI	AMFR	I	E	0.03	0.2	6.715	0.15
GPI	AMFR	E	E	0.2	0.45	6.715	0.15
GPI	AMFR	E	F	0.02	0.21	6.715	0.15
GPI	AMFR	E	M	0.14	0.41	6.715	0.15
GPI	AMFR	F	M	0.32	0.58	6.715	0.15
GPI	AMFR	M	E	0.34	0.63	6.715	0.15
GPI	AMFR	M	F	0.14	0.36	6.715	0.15
GPI	AMFR	M	M	0.43	0.74	6.715	0.15
SCGB1A1	LMBR1L	M	I	0.27	0.39	-3.251	-2.637
SCGB1A1	LMBR1L	M	E	0.14	0.25	-3.251	-2.637
PLTP	ABCA1	I	I	0.57	0.77	1.576	1.721
LIN7C	ABCA1	F	F	0.63	0.84	2.282	1.721
PLTP	ABCA1	F	F	0.22	0.48	1.576	1.721
LIN7C	ABCA1	M	F	0.31	0.57	2.282	1.721
PLTP	ABCA1	M	F	0.07	0.22	1.576	1.721
MLLT4	PVRL2	I	I	0.1	0.26	1.298	3.237
MLLT4	F11R	E	E	0.43	0.8	1.298	-1.331
MLLT4	PVRL2	E	E	0.13	0.37	1.298	3.237
MLLT4	PVRL3	E	E	0.25	0.54	1.298	-2.24
MLLT4	F11R	F	E	0.3	0.75	1.298	-1.331
MLLT4	PVRL2	F	E	0.06	0.33	1.298	3.237
MLLT4	PVRL3	E	F	0.02	0.47	1.298	-2.24
MLLT4	PVRL3	F	F	0.53	0.87	1.298	-2.24
CGN	F11R	M	E	0.08	0.33	-1.071	-1.331
MLLT4	F11R	E	M	0.16	0.59	1.298	-1.331
MLLT4	F11R	F	M	0.22	0.68	1.298	-1.331
CGN	F11R	M	M	0.18	0.42	-1.071	-1.331
MLLT4	PVRL3	M	E	0.12	0.4	1.298	-2.24
MLLT4	PVRL2	M	F	0.08	0.22	1.298	3.237
MLLT4	F11R	M	M	0.31	0.68	1.298	-1.331
MLLT4	PVRL1	F	M	0.17	0.5	1.298	1.252
MLLT4	PVRL1	M	M	0.19	0.49	1.298	1.252
MLLT4	PVRL2	M	M	0.26	0.5	1.298	3.237
MLLT4	PVRL4	I	M	0.15	0.23	1.298	2.312
MLLT4	PVRL4	E	M	0.17	0.56	1.298	2.312
MLLT4	PVRL4	F	M	0.18	0.6	1.298	2.312
MLLT4	PVRL4	M	M	0.27	0.61	1.298	2.312
TIMP1	CD63	I	I	0.16	0.46	1.46	-0.831
TIMP1	CD63	F	F	0.23	0.46	1.46	-0.831
TIMP1	CD63	M	E	0.13	0.46	1.46	-0.831
TIMP1	CD63	M	F	0.32	0.64	1.46	-0.831
TIMP1	CD63	M	M	0.32	0.64	1.46	-0.831
GNAS	VIPR1	E	E	0.16	0.39	0.371	-3.453
GNAS	VIPR1	F	E	0.06	0.28	0.371	-3.453
ADM	CALCRL	E	E	0.31	0.5	6.72	-1.679
ADM	RAMP2	E	E	0.12	0.3	6.72	-1.633
ADM	CALCRL	F	E	0.45	0.63	6.72	-1.679
ADM	RAMP2	F	E	0.3	0.48	6.72	-1.633
APOD	LEPR	F	E	0.35	0.54	-2.901	-2.662
TNFSF10	TNFRSF10A	E	E	0.09	0.3	0.137	1.398
TNFSF10	TNFRSF10D	E	E	0.45	0.65	0.137	1.407
TNFSF10	TNFRSF10A	F	E	0.28	0.53	0.137	1.398
TNFSF10	TNFRSF10B	F	E	0.38	0.64	0.137	-0.113
TNFSF10	TNFRSF10D	F	E	0.19	0.54	0.137	1.407
TNFSF10	TNFRSF10B	F	F	0.19	0.44	0.137	-0.113
TNFSF10	TNFRSF10B	F	M	0.36	0.67	0.137	-0.113
TNFSF10	TNFRSF10D	E	M	0.07	0.32	0.137	1.407
TNFSF10	TNFRSF10D	F	M	0.2	0.52	0.137	1.407
TNFSF10	TNFRSF10B	M	E	0.05	0.35	0.137	-0.113
TNFSF10	TNFRSF10D	M	E	0.23	0.53	0.137	1.407
TNFSF10	TNFRSF10B	M	F	0.11	0.35	0.137	-0.113
TNFSF10	TNFRSF10B	M	M	0.24	0.54	0.137	-0.113
TNFSF10	TNFRSF10D	M	M	0.31	0.57	0.137	1.407
CP	SLC40A1	M	E	0.44	0.59	1.484	-1.066
CP	SLC40A1	M	F	0.26	0.4	1.484	-1.066
CP	SLC40A1	M	M	0.39	0.54	1.484	-1.066
EFEMP2	AQP1	E	E	0.35	0.56	-0.169	-2.585
EFEMP2	PLSCR4	E	E	0.2	0.39	-0.169	-0.558
EFEMP2	AQP1	E	F	0.47	0.68	-0.169	-2.585
EFEMP2	PLSCR4	F	E	0.09	0.25	-0.169	-0.558
EFEMP2	AQP1	F	F	0.11	0.33	-0.169	-2.585
EFEMP2	PLSCR4	E	F	0.14	0.38	-0.169	-0.558
EFEMP2	PLSCR4	F	F	0.45	0.62	-0.169	-0.558
EFEMP2	AQP1	E	M	0.17	0.35	-0.169	-2.585
EFEMP2	AQP1	F	M	0.08	0.23	-0.169	-2.585
FAT4	DCHS1	E	E	0.25	0.37	-1.483	-1.249
KITLG	KIT	E	E	0.4	0.5	1.159	-4.003
KITLG	KIT	F	E	0.25	0.36	1.159	-4.003
LAMA5	BCAM	E	E	0.59	0.7	0.931	-5.93
LAMA5	BCAM	M	E	0.12	0.2	0.931	-5.93
LAMA5	BCAM	M	M	0.39	0.49	0.931	-5.93
PRSS23	TMEM222	E	E	0.47	0.58	3.275	-0.697
PRSS23	TMEM222	M	E	0.21	0.32	3.275	-0.697
LIPH	LPAR1	M	F	0.39	0.46	-1.666	0.681
RTN4	TNFRSF19	I	F	0.04	0.12	3.437	-2.348
RTN4	TNFRSF19	E	F	0.22	0.39	3.437	-2.348
RTN4	TNFRSF19	F	F	0.4	0.6	3.437	-2.348
RTN4	TNFRSF19	M	F	0.52	0.7	3.437	-2.348
SEMA4B	DCBLD2	F	F	0.28	0.51	4.493	4.264
SEMA4B	DCBLD2	F	M	0.33	0.56	4.493	4.264
SEMA4B	DCBLD2	M	F	0.35	0.58	4.493	4.264
SEMA4B	DCBLD2	M	M	0.47	0.69	4.493	4.264
TNFSF12	TNFRSF12A	E	F	0.04	0.28	-3.023	0.776
TNFSF12	TNFRSF12A	F	F	0.64	0.8	-3.023	0.776
TNFSF12	TNFRSF12A	I	M	0.14	0.24	-3.023	0.776
TNFSF12	TNFRSF12A	E	M	0.54	0.7	-3.023	0.776
TNFSF12	TNFRSF12A	F	M	0.21	0.46	-3.023	0.776
ANGPT1	TEK	F	E	0.41	0.55	-5.67	-3.348
ANGPT1	TIE1	F	E	0.34	0.47	-5.67	-2.902
TNF	TNFRSF1B	I	I	0.23	0.55	-1.711	-0.452
TNFSF13	TNFRSF14	I	I	0.06	0.33	-2.67	-3.174
TNFSF13	TNFRSF1A	I	I	0.22	0.54	-2.67	3.153
LTB	LTBR	I	M	0.13	0.42	-5.546	4.302
LTB	TNFRSF1A	I	M	0.04	0.31	-5.546	3.153
EFNA1	EPHA4	E	E	0.25	0.47	-4.376	-4.142
EFNB2	EPHA4	E	E	0.22	0.47	4.193	-4.142
EFNB2	PECAM1	E	E	0.55	0.73	4.193	-1.705
EFNA5	EPHA4	F	E	0.31	0.54	0.418	-4.142
EFNA1	EPHA4	M	E	0.06	0.26	-4.376	-4.142
EFNA4	EPHA2	M	E	0.29	0.4	0.689	0.287
EFNA4	EPHA4	M	E	0.16	0.34	0.689	-4.142
EFNA5	EPHA4	M	E	0.32	0.56	0.418	-4.142
EFNB2	EPHA4	M	E	0.09	0.27	4.193	-4.142
EFNB2	PECAM1	M	E	0.14	0.3	4.193	-1.705
EFNA1	EPHA2	E	M	0.17	0.38	-4.376	0.287
EFNA5	EPHA2	F	M	0.15	0.37	0.418	0.287
EFNA1	EPHA2	M	M	0.24	0.41	-4.376	0.287
EFNA4	EPHA2	M	M	0.12	0.29	0.689	0.287
EFNA5	EPHA2	M	M	0.25	0.48	0.418	0.287
EFNB2	EPHB4	M	M	0.14	0.25	4.193	-0.328
LAMB2	RPSA	E	E	0.26	0.45	-0.816	0.494
LAMA2	RPSA	F	E	0.09	0.3	-2.499	0.494
LAMB2	RPSA	F	E	0.06	0.32	-0.816	0.494
LAMB2	RPSA	E	F	0.18	0.46	-0.816	0.494
LAMA2	RPSA	F	F	0.43	0.68	-2.499	0.494
LAMB2	RPSA	F	F	0.52	0.78	-0.816	0.494
LAMB2	RPSA	M	I	0.17	0.26	-0.816	0.494
LAMB2	RPSA	M	E	0.17	0.35	-0.816	0.494
LAMB2	RPSA	M	F	0.05	0.31	-0.816	0.494
LAMB2	RPSA	E	M	0.16	0.4	-0.816	0.494
LAMB2	RPSA	F	M	0.27	0.53	-0.816	0.494
LAMB2	RPSA	M	M	0.3	0.49	-0.816	0.494
CTHRC1	FZD6	E	E	0.37	0.52	3.77	1.325
CTHRC1	FZD6	F	E	0.16	0.33	3.77	1.325
WNT5A	FZD4	F	E	0.13	0.33	-1.743	0.981
WNT5A	FZD6	F	E	0.15	0.4	-1.743	1.325
WNT5A	MCAM	F	E	0.05	0.18	-1.743	2.2
WNT5A	RYK	F	E	0.14	0.35	-1.743	2.291
WNT5A	FZD1	F	F	0.55	0.84	-1.743	-0.435
WNT5A	FZD7	F	F	0.19	0.43	-1.743	0.138
WNT5A	RYK	F	F	0.42	0.72	-1.743	2.291
CTHRC1	FZD6	E	M	0.06	0.22	3.77	1.325
CTHRC1	FZD6	F	M	0.28	0.43	3.77	1.325
WNT5A	FZD6	F	M	0.2	0.47	-1.743	1.325
WNT5A	RYK	F	M	0.18	0.41	-1.743	2.291
PTDSS1	JMJD6	E	I	0.26	0.47	0.315	2.129
PTDSS1	JMJD6	E	E	0.29	0.61	0.315	2.129
PTDSS1	SCARB1	E	E	0.21	0.42	0.315	0.806
PTDSS1	JMJD6	E	F	0.39	0.67	0.315	2.129
PTDSS1	JMJD6	E	M	0.21	0.62	0.315	2.129
PTDSS1	JMJD6	M	E	0.22	0.58	0.315	2.129
PTDSS1	SCARB1	M	E	0.02	0.26	0.315	0.806
PTDSS1	JMJD6	M	F	0.12	0.49	0.315	2.129
PTDSS1	JMJD6	M	M	0.65	0.9	0.315	2.129
IL16	CD4	I	I	0.59	0.73	-4.863	-2.519
IL16	CD4	F	I	0.24	0.42	-4.863	-2.519
IL16	KCNJ15	F	M	0.34	0.45	-4.863	-5.503
THBS1	CD47	F	E	0.18	0.48	1.56	-1.107
THBS1	CD47	F	F	0.17	0.46	1.56	-1.107
THBS1	CD47	F	M	0.13	0.42	1.56	-1.107
THBS1	CD47	M	E	0.12	0.4	1.56	-1.107
THBS1	LRP5	M	M	0.06	0.32	1.56	-0.434
SELPLG	SELL	I	I	0.33	0.46	-2.662	-2.717
SELPLG	SELP	I	E	0.21	0.32	-2.662	-3.814
CD24	SELP	F	E	0.12	0.21	0.777	-3.814
DKK2	LRP6	E	E	0.14	0.47	0.54	-3.815
IGFBP4	LRP6	E	E	0.23	0.39	-2.103	-3.815
IGFBP4	LRP6	F	E	0.07	0.5	-2.103	-3.815
DKK2	LRP6	E	F	0.32	0.64	0.54	-3.815
CTGF	LRP6	F	F	0.42	0.72	-1.765	-3.815
IGFBP4	LRP6	F	F	0.36	0.76	-2.103	-3.815
CTGF	LRP6	M	E	0.16	0.48	-1.765	-3.815
CTGF	LRP6	M	F	0.1	0.48	-1.765	-3.815
IGFBP4	LRP6	M	E	0.36	0.72	-2.103	-3.815
IGFBP4	LRP6	M	F	0.28	0.75	-2.103	-3.815
CTGF	LRP6	F	M	0.03	0.44	-1.765	-3.815
IGFBP4	LRP6	F	M	0.26	0.66	-2.103	-3.815
CTGF	LRP6	M	M	0.23	0.55	-1.765	-3.815
IGFBP4	LRP6	M	M	0.4	0.78	-2.103	-3.815
APOE	SORL1	I	I	0.12	0.29	-0.142	-3.998
LRPAP1	SORL1	I	I	0.27	0.44	-2.318	-3.998
F8	LDLR	E	E	0.17	0.28	-1.95	-0.203
LRPAP1	SORL1	E	I	0.1	0.08	-2.318	-3.998
LRPAP1	LDLR	E	E	0.08	0.17	-2.318	-0.203
LRPAP1	SORT1	E	E	0.25	0.48	-2.318	0.639
APOE	SORL1	F	I	0.06	0.15	-0.142	-3.998
APOE	LDLR	F	E	0.03	0.11	-0.142	-0.203
F8	LDLR	E	F	0.12	0.32	-1.95	-0.203
LRPAP1	LDLR	E	F	0.17	0.52	-2.318	-0.203
LRPAP1	LDLR	F	F	0.64	0.87	-2.318	-0.203
LRPAP1	SORT1	E	F	0.2	0.39	-2.318	0.639
F8	LDLR	E	M	0.06	0.23	-1.95	-0.203
LRPAP1	LDLR	E	M	0.32	0.67	-2.318	-0.203
LRPAP1	SORL1	M	I	0.04	0.05	-2.318	-3.998
LRPAP1	SORT1	M	E	0.11	0.36	-2.318	0.639
LRPAP1	LDLR	M	M	0.38	0.71	-2.318	-0.203
APOE	SORL1	F	M	0.26	0.39	-0.142	-3.998
LRPAP1	SORL1	M	M	0.28	0.55	-2.318	-3.998
LRPAP1	SORT1	E	M	0.24	0.57	-2.318	0.639
LRPAP1	SORT1	F	M	0.07	0.39	-2.318	0.639
LRPAP1	SORT1	M	M	0.21	0.52	-2.318	0.639
PSAP	CELSR1	E	M	0.54	0.78	0.738	-0.093
PSAP	CELSR1	F	M	0.36	0.61	0.738	-0.093
PSAP	CELSR1	M	M	0.43	0.68	0.738	-0.093
MFAP2	NOTCH1	E	E	0.46	0.55	0.999	-1.714
PSEN1	NCSTN	E	E	0.46	0.64	3.252	0.483
PSEN1	NCSTN	E	F	0.27	0.53	3.252	0.483
PSEN1	NCSTN	F	E	0.03	0.29	3.252	0.483
PSEN1	NCSTN	F	F	0.44	0.7	3.252	0.483
PSEN1	NCSTN	E	M	0.05	0.34	3.252	0.483
PSEN1	NCSTN	F	M	0.25	0.6	3.252	0.483
PSEN1	NCSTN	M	E	0.04	0.27	3.252	0.483
PSEN1	NCSTN	M	F	0.1	0.47	3.252	0.483
PSEN1	NCSTN	M	M	0.69	0.91	3.252	0.483
APP	CD74	I	I	0.54	0.82	0.712	-3.728
APP	NCSTN	I	I	0.49	0.8	0.712	0.483
APP	CD74	I	E	0.04	0.22	0.712	-3.728
APP	CD74	E	E	0.04	0.1	0.712	-3.728
APP	CD74	I	F	0.02	0.08	0.712	-3.728
APP	CD74	E	F	0.24	0.42	0.712	-3.728
APP	TNFRSF21	E	F	0.21	0.6	0.712	3.023
APP	TNFRSF21	F	F	0.36	0.66	0.712	3.023
APP	CD74	M	E	0.08	0.1	0.712	-3.728
APP	CD74	M	F	0.11	0.31	0.712	-3.728
APP	TNFRSF21	M	F	0.32	0.7	0.712	3.023
APP	CD74	E	M	0.29	0.6	0.712	-3.728
APP	CD74	F	M	0.01	0.32	0.712	-3.728
APP	CD74	M	M	0.21	0.56	0.712	-3.728
APP	TNFRSF21	E	M	0.34	0.71	0.712	3.023
APP	TNFRSF21	F	M	0.17	0.53	0.712	3.023
APP	TNFRSF21	M	M	0.36	0.75	0.712	3.023
PSEN1	NOTCH2	I	I	0.51	0.73	3.252	0.919
MFNG	NOTCH2	E	I	0.19	0.23	-3.43	0.919
DLL4	NOTCH4	E	E	0.38	0.54	0.19	-0.445
JAG1	NOTCH4	E	E	0.07	0.27	1.647	-0.445
JAG1	NOTCH4	F	E	0.29	0.47	1.647	-0.445
PSEN1	NOTCH2	I	F	0.2	0.26	3.252	0.919
DLL4	NOTCH2	E	F	0.14	0.26	0.19	0.919
JAG1	NOTCH2	E	F	0.23	0.32	1.647	0.919
MFNG	NOTCH2	E	F	0.1	0.22	-3.43	0.919
JAG1	NOTCH2	F	F	0.08	0.18	1.647	0.919
DLL4	NOTCH3	E	F	0.14	0.25	0.19	1.349
JAG2	NOTCH3	E	F	0.08	0.2	0.664	1.349
DLL4	NOTCH2	E	M	0.03	0.23	0.19	0.919
JAG1	NOTCH2	E	M	0.3	0.53	1.647	0.919
JAG2	NOTCH2	E	M	0.38	0.59	0.664	0.919
MFNG	NOTCH2	E	M	0.22	0.3	-3.43	0.919
JAG1	NOTCH2	F	M	0.16	0.42	1.647	0.919
ANXA1	FPR1	I	I	0.4	0.63	2.951	2.237
ANXA1	FPR3	I	I	0.53	0.76	2.951	1.429
ANXA1	DYSF	I	E	0.04	0.02	2.951	3.026
ANXA1	DYSF	E	E	0.42	0.55	2.951	3.026
ANXA1	DYSF	F	E	0.2	0.33	2.951	3.026
ICAM1	IL2RG	I	I	0.29	0.5	-2.632	-1.604
ICAM1	ITGAL	I	I	0.32	0.55	-2.632	-1.801
C3	ITGAM	I	I	0.16	0.33	-3.172	0.261
ICAM1	ITGAM	I	I	0.09	0.33	-2.632	0.261
C3	ITGAX	I	I	0.05	0.23	-3.172	0.075
ICAM1	ITGAX	I	I	0.27	0.5	-2.632	0.075
C3	ITGB2	I	I	0.25	0.46	-3.172	-0.568
ICAM1	ITGB2	I	I	0.44	0.71	-2.632	-0.568
ICAM1	IL2RG	E	E	0.07	0.21	-2.632	-1.604
ICAM1	IL2RG	F	I	0.03	0.04	-2.632	-1.604
ICAM1	IL2RG	F	E	0.29	0.44	-2.632	-1.604
SEMA4D	CD72	I	I	0.64	0.78	-1.832	0.976
SEMA4D	MET	I	E	0.09	0.23	-1.832	0.402
DCN	MET	F	E	0.24	0.38	-2.093	0.402
SEMA5A	MET	F	E	0.3	0.43	-0.567	0.402
SEMA4D	MET	I	M	0.09	0.22	-1.832	0.402
DCN	MET	F	M	0.26	0.39	-2.093	0.402
SEMA5A	MET	F	M	0.15	0.29	-0.567	0.402
C4B	CD46	E	I	0.28	0.44	-2.682	0.467
C4B	CD46	E	E	0.12	0.49	-2.682	0.467
C3	CD46	F	I	0.02	0.16	-3.172	0.467
C3	CD46	F	E	0.26	0.49	-3.172	0.467
C4B	CD46	F	E	0.37	0.73	-2.682	0.467
C4B	CD46	E	F	0.24	0.56	-2.682	0.467
C3	CD46	F	F	0.04	0.31	-3.172	0.467
C4B	CD46	F	F	0.32	0.69	-2.682	0.467
C3	CD46	M	E	0.12	0.43	-3.172	0.467
C3	CD46	M	F	0.08	0.38	-3.172	0.467
C4B	CD46	M	E	0.25	0.62	-2.682	0.467
C4B	CD46	M	F	0.26	0.62	-2.682	0.467
C4B	CD46	E	M	0.17	0.5	-2.682	0.467
C3	CD46	F	M	0.04	0.31	-3.172	0.467
C4B	CD46	F	M	0.3	0.67	-2.682	0.467
C3	CD46	M	M	0.23	0.49	-3.172	0.467
C4B	CD46	M	M	0.21	0.57	-2.682	0.467
HSP90AA1	EGFR	E	F	0.2	0.48	3.035	-0.706
AREG	EGFR	F	F	0.23	0.57	-0.358	-0.706
EFEMP1	EGFR	F	F	0.16	0.46	-1.864	-0.706
HSP90AA1	EGFR	F	F	0.17	0.5	3.035	-0.706
ANXA1	EGFR	M	F	0.15	0.51	2.951	-0.706
AREG	EGFR	M	F	0.08	0.52	-0.358	-0.706
EFEMP1	EGFR	M	F	0.18	0.57	-1.864	-0.706
HSP90AA1	EGFR	I	M	0.02	0.14	3.035	-0.706
EFEMP1	EGFR	E	M	0.18	0.36	-1.864	-0.706
HSP90AA1	EGFR	E	M	0.13	0.49	3.035	-0.706
AREG	EGFR	F	M	0.2	0.63	-0.358	-0.706
EFEMP1	EGFR	F	M	0.15	0.51	-1.864	-0.706
HSP90AA1	EGFR	F	M	0.21	0.61	3.035	-0.706
ANXA1	EGFR	M	M	0.26	0.68	2.951	-0.706
AREG	EGFR	M	M	0.39	0.83	-0.358	-0.706
EFEMP1	EGFR	M	M	0.33	0.77	-1.864	-0.706
AREG	ERBB3	M	M	0.28	0.49	-0.358	-2.126
HSP90AA1	EGFR	M	M	0.26	0.61	3.035	-0.706
ICAM1	EGFR	M	M	0.4	0.8	-2.632	-0.706
SPINK1	EGFR	M	F	0.18	0.25	-2.7	-0.706
CYR61	ITGAV	E	E	0.01	0.33	-0.441	2.996
CYR61	ITGAV	F	E	0.3	0.73	-0.441	2.996
EDIL3	ITGAV	F	E	0.07	0.43	2.784	2.996
CYR61	ITGAV	E	F	0.15	0.46	-0.441	2.996
NID1	ITGAV	E	F	0.13	0.42	-0.659	2.996
CYR61	ITGAV	F	F	0.51	0.88	-0.441	2.996
EDIL3	ITGAV	F	F	0.32	0.62	2.784	2.996
NID1	ITGAV	F	E	0.02	0.33	-0.659	2.996
NID1	ITGAV	F	F	0.17	0.46	-0.659	2.996
AZGP1	ITGAV	M	E	0.24	0.54	-1.314	2.996
AZGP1	ITGAV	M	F	0.06	0.41	-1.314	2.996
CYR61	ITGAV	E	M	0.21	0.48	-0.441	2.996
NID1	ITGAV	E	M	0.17	0.43	-0.659	2.996
CYR61	ITGAV	F	M	0.22	0.66	-0.441	2.996
NID1	ITGAV	F	M	0.12	0.4	-0.659	2.996
AZGP1	ITGAV	M	M	0.1	0.4	-1.314	2.996
MFGE8	ITGAV	M	E	0.01	0.3	1.588	2.996
MFGE8	ITGAV	M	M	0.35	0.57	1.588	2.996
ADAM9	ITGB5	E	F	0.22	0.52	4.307	3.447
LTBP1	ITGB5	E	F	0.26	0.55	0.728	3.447
LTBP3	ITGB5	E	F	0.1	0.26	-3.547	3.447
LTBP1	ITGB5	F	E	0.06	0.15	0.728	3.447
LTBP1	ITGB5	F	F	0.45	0.69	0.728	3.447
LTBP3	ITGB5	F	F	0.19	0.46	-3.547	3.447
CYR61	ITGB5	M	F	0.15	0.45	-0.441	3.447
ADAM9	ITGB5	E	M	0.32	0.59	4.307	3.447
LTBP1	ITGB5	E	M	0.23	0.51	0.728	3.447
LTBP3	ITGB5	F	M	0.19	0.44	-3.547	3.447
CYR61	ITGB5	M	M	0.34	0.6	-0.441	3.447
LTBP3	ITGB5	M	E	0.38	0.54	-3.547	3.447
LTBP3	ITGB5	M	M	0.11	0.25	-3.547	3.447
MFGE8	PDGFRB	E	F	0.4	0.64	1.588	-1.494
PDAP1	PDGFRB	E	F	0.14	0.3	0.811	-1.494
PDGFB	PDGFRB	E	F	0.14	0.3	0.784	-1.494
MFGE8	PDGFRB	F	F	0.47	0.71	1.588	-1.494
PDAP1	PDGFRB	F	F	0.32	0.55	0.811	-1.494
PDAP1	PDGFRB	M	F	0.29	0.51	0.811	-1.494
THBS1	CD47	I	I	0.16	0.29	1.56	-1.107
THBS1	ITGA6	I	I	0.47	0.62	1.56	2.637
THBS1	ITGA3	I	E	0.17	0.3	1.56	2.505
CALR	ITGA3	E	E	0.25	0.43	0.421	2.505
THBS1	ITGA6	I	E	0.11	0.2	1.56	2.637
CALR	SCARF1	E	E	0.39	0.55	0.421	-2.159
ADAM9	ITGA3	F	E	0.24	0.45	4.307	2.505
ADAM9	ITGA6	F	E	0.36	0.59	4.307	2.637
CALR	SCARF1	F	E	0.11	0.29	0.421	-2.159
CALR	ITGA3	E	F	0.03	0.23	0.421	2.505
ADAM9	ITGA3	F	F	0.28	0.57	4.307	2.505
ADAM9	ITGA6	M	E	0.09	0.38	4.307	2.637
ADAM9	ITGA3	M	F	0.26	0.56	4.307	2.505
CALR	SCARF1	M	E	0.06	0.23	0.421	-2.159
CALR	ITGA3	M	F	0.02	0.26	0.421	2.505
CALR	ITGA3	E	M	0.09	0.35	0.421	2.505
ADAM9	ITGA3	F	M	0.21	0.6	4.307	2.505
CALR	ITGA3	F	M	0.4	0.63	0.421	2.505
ADAM9	ITGA3	M	M	0.38	0.75	4.307	2.505
CALR	ITGA3	M	M	0.26	0.54	0.421	2.505
THBS1	ITGA6	I	M	0.21	0.36	1.56	2.637
ADAM9	ITGA6	M	M	0.09	0.47	4.307	2.637
LAMC2	ITGA3	M	F	0.13	0.46	7.025	2.505
LAMC2	ITGA3	M	M	0.3	0.71	7.025	2.505
LAMC2	ITGA6	M	M	0.54	0.81	7.025	2.637
LAMC2	ITGB4	M	M	0.21	0.43	7.025	3.753
FN1	ITGA2	E	E	0.32	0.68	2.419	2.675
FN1	ITGA9	E	E	0.49	0.82	2.419	-4.262
FN1	NT5E	I	E	0.35	0.51	2.419	1.81
FN1	NT5E	E	E	0.18	0.39	2.419	1.81
FN1	PLAUR	E	E	0.05	0.27	2.419	5.493
FN1	ITGA2	F	E	0.17	0.49	2.419	2.675
FN1	ITGA9	F	E	0.04	0.41	2.419	-4.262
FN1	PLAUR	F	E	0.23	0.43	2.419	5.493
FN1	ITGA9	I	F	0.07	0.2	2.419	-4.262
FN1	ITGA9	E	F	0.08	0.23	2.419	-4.262
FN1	ITGA9	F	F	0.13	0.28	2.419	-4.262
FN1	PLAUR	E	F	0.03	0.31	2.419	5.493
FN1	PLAUR	F	F	0.08	0.32	2.419	5.493
FN1	ITGA2	M	E	0.1	0.46	2.419	2.675
FN1	ITGA9	M	E	0.19	0.56	2.419	-4.262
FN1	PLAUR	M	F	0.26	0.51	2.419	5.493
FN1	ITGB6	E	M	0.1	0.48	2.419	-0.913
FN1	ITGB6	F	M	0.3	0.57	2.419	-0.913
FN1	ITGB6	M	M	0.22	0.53	2.419	-0.913
FN1	NT5E	I	M	0.1	0.22	2.419	1.81
FN1	NT5E	E	M	0.25	0.56	2.419	1.81
FN1	NT5E	F	M	0.17	0.43	2.419	1.81
FN1	PLAUR	E	M	0.16	0.53	2.419	5.493
FN1	PLAUR	F	M	0.05	0.37	2.419	5.493
FN1	PLAUR	M	M	0.38	0.68	2.419	5.493
MMP9	CD44	I	I	0.1	0.39	2.65	-0.402
VCAN	CD44	I	I	0.38	0.75	3.274	-0.402
VIM	CD44	I	I	0.58	0.86	-0.004	-0.402
VIM	CD44	E	E	0.08	0.32	-0.004	-0.402
MMP9	CD44	I	F	0.15	0.04	2.65	-0.402
VCAN	CD44	I	F	0.02	-0.07	3.274	-0.402
VIM	CD44	E	F	0.19	0.45	-0.004	-0.402
COL14A1	CD44	F	F	0.23	0.47	-2.121	-0.402
HAS2	CD44	F	E	0.33	0.68	0.484	-0.402
HAS2	CD44	F	F	0.18	0.54	0.484	-0.402
HGF	CD44	F	E	0.07	0.29	-0.49	-0.402
HGF	CD44	F	F	0.09	0.35	-0.49	-0.402
MMP1	CD44	F	F	0.42	0.71	1.939	-0.402
MMP9	CD44	F	F	0.24	0.53	2.65	-0.402
VIM	CD44	F	E	0.22	0.55	-0.004	-0.402
VIM	CD44	F	F	0.32	0.68	-0.004	-0.402
VCAN	CD44	I	M	0.14	0.13	3.274	-0.402
VIM	CD44	I	M	0.07	0.11	-0.004	-0.402
HAS2	CD44	F	M	0.04	0.34	0.484	-0.402
HGF	CD44	F	M	0.12	0.35	-0.49	-0.402
MMP1	CD44	F	M	0.07	0.38	1.939	-0.402
VIM	CD44	F	M	0.07	0.41	-0.004	-0.402
VIM	CD44	M	E	0.12	0.47	-0.004	-0.402
VIM	CD44	M	F	0.28	0.68	-0.004	-0.402
VIM	CD44	M	M	0.5	0.77	-0.004	-0.402
GZMB	IGF2R	I	I	0.25	0.37	1.185	0.263
PLAU	IGF2R	I	I	0.19	0.35	5.021	0.263
PLAU	PLAUR	I	I	0.41	0.56	5.021	5.493
GZMB	IGF2R	I	E	0.09	0.34	1.185	0.263
PLAU	IGF2R	I	E	0.41	0.56	5.021	0.263
GZMB	IGF2R	I	F	0.24	0.45	1.185	0.263
PLAU	IGF2R	I	F	0.04	0.21	5.021	0.263
PLAU	IGF2R	F	E	0.32	0.59	5.021	0.263
PLAU	IGF2R	F	F	0.19	0.43	5.021	0.263
GZMB	IGF2R	I	M	0.36	0.54	1.185	0.263
PLAU	IGF2R	F	M	0.13	0.34	5.021	0.263
PLAU	IGF2R	M	E	0.4	0.64	5.021	0.263
PLAU	IGF2R	M	F	0.16	0.42	5.021	0.263
PLAU	IGF2R	M	M	0.08	0.31	5.021	0.263
PLAU	ST14	M	M	0.27	0.48	5.021	3.525
SPINT1	ST14	M	M	0.41	0.58	1.789	3.525
HBEGF	CD9	I	I	0.61	0.8	0.906	0.332
EFNB1	EPHB4	E	E	0.13	0.26	1.773	-0.328
HBEGF	CD9	E	E	0.56	0.84	0.906	0.332
HBEGF	CD9	E	F	0.09	0.47	0.906	0.332
HBEGF	CD9	F	E	0.09	0.46	0.906	0.332
HBEGF	CD82	F	F	0.14	0.3	0.906	-0.315
HBEGF	CD9	F	F	0.4	0.7	0.906	0.332
HBEGF	CD9	E	M	0.18	0.56	0.906	0.332
HBEGF	CD9	F	M	0.25	0.59	0.906	0.332
EFNB1	ERBB2	E	M	0.21	0.34	1.773	0.029
HBEGF	CD9	M	E	0.18	0.56	0.906	0.332
HBEGF	CD9	M	F	0.29	0.64	0.906	0.332
HBEGF	CD9	M	M	0.32	0.66	0.906	0.332
MMP7	CD151	M	E	0.1	0.23	0.212	-1.333
MMP7	CD151	M	F	0.4	0.56	0.212	-1.333
MMP7	CD151	M	M	0.39	0.55	0.212	-1.333
ADAM28	ITGA4	I	I	0.61	0.84	0.384	-1.134
CD14	ITGA4	I	I	0.14	0.46	1.916	-1.134
F13A1	ITGA4	I	I	0.37	0.7	0.293	-1.134
CD14	ITGB1	I	I	0.34	0.62	1.916	0.12
F13A1	ITGB1	I	I	0.31	0.63	0.293	0.12
LGALS3BP	ITGB1	I	I	0.25	0.46	-0.344	0.12
SPP1	ITGA4	I	I	0.06	0.3	5.576	-1.134
SPP1	ITGB1	I	I	0.22	0.45	5.576	0.12
TIMP2	ITGB1	I	I	0.37	0.6	1.075	0.12
ADAM15	ITGA5	E	I	0.07	0.19	0.014	3.39
CTGF	ITGA5	E	I	0.11	0.14	-1.765	3.39
ADAM15	ITGA5	E	E	0.27	0.32	0.014	3.39
COL18A1	ITGA5	E	E	0.14	0.29	1.238	3.39
CTGF	ITGA5	E	E	0.2	0.35	-1.765	3.39
FBN1	ITGA5	E	E	0.02	0.2	1.993	3.39
SPP1	ITGA5	E	I	0.09	0.14	5.576	3.39
SPP1	ITGA5	E	E	0.02	0.16	5.576	3.39
SPP1	S1PR1	E	E	0.36	0.49	5.576	-1.901
COL18A1	ITGA5	F	E	0.07	0.26	1.238	3.39
COL18A1	ITGA5	E	F	0.17	0.42	1.238	3.39
CTGF	ITGA5	E	F	0.17	0.4	-1.765	3.39
FBN1	ITGA5	E	F	0.32	0.61	1.993	3.39
SPP1	ITGA5	E	F	0.18	0.41	5.576	3.39
COL18A1	ITGA5	F	F	0.42	0.73	1.238	3.39
TNC	ITGA5	F	E	0.03	0.23	1.259	3.39
TNC	PTPRB	F	E	0.06	0.19	1.259	-1.527
TNC	ITGA5	F	F	0.45	0.74	1.259	3.39
ADAM15	ITGA5	M	F	0.13	0.32	0.014	3.39
COL18A1	GPC4	F	M	0.14	0.27	1.238	-1.985
TNC	ITGA5	M	E	0.25	0.41	1.259	3.39
TNC	PTPRB	M	E	0.14	0.26	1.259	-1.527
TNC	ITGA5	M	F	0.14	0.38	1.259	3.39
CXCL12	CXCR4	E	E	0.35	0.61	-1.528	-1.026
CXCL12	CD4	E	F	0.12	0.42	-1.528	-2.519
CXCL12	CXCR4	F	I	0.01	0.09	-1.528	-1.026
CXCL12	ACKR3	F	E	0.08	0.07	-1.528	NA
CXCL12	CXCR4	F	E	0.43	0.75	-1.528	-1.026
CXCL12	ACKR3	F	F	0.39	0.67	-1.528	NA
CXCL12	CD4	F	F	0.51	0.8	-1.528	-2.519
NPNT	ITGA8	F	F	0.62	0.78	-2.859	-1.753
NPNT	ITGA8	M	F	0.32	0.52	-2.859	-1.753
CXCL10	SDC4	I	I	0.38	0.55	2.963	-2.509
TGM2	SDC4	I	I	0.34	0.52	1.756	-2.509
TGM2	SDC4	E	F	0.23	0.37	1.756	-2.509
ADAM12	SDC4	F	F	0.06	0.25	2.135	-2.509
TGM2	SDC4	F	F	0.33	0.51	1.756	-2.509
TGM2	SDC4	E	M	0.08	0.25	1.756	-2.509
ADAM12	SDC4	F	M	0.23	0.45	2.135	-2.509
TGM2	SDC4	F	M	0.26	0.49	1.756	-2.509
TGM2	SDC4	M	F	0.06	0.3	1.756	-2.509
TGM2	SDC4	M	M	0.51	0.71	1.756	-2.509
HMGB1	THBD	I	I	0.22	0.34	-0.71	0.136
HMGB1	THBD	E	E	0.58	0.81	-0.71	0.136
HMGB1	THBD	F	E	0.14	0.44	-0.71	0.136
HMGB1	SDC1	E	F	0.22	0.56	-0.71	-1.007
CXCL8	SDC1	F	F	0.27	0.44	NA	-1.007
HMGB1	SDC1	F	F	0.38	0.61	-0.71	-1.007
HMGB1	THBD	M	E	0.28	0.58	-0.71	0.136
HMGB1	SDC1	M	F	0.2	0.5	-0.71	-1.007
CXCL8	SDC2	I	F	0.03	0.13	NA	-2.38
CXCL8	SDC2	E	F	0.24	0.48	NA	-2.38
MMP2	SDC2	E	F	0.23	0.46	-0.38	-2.38
MMP2	SDC2	F	F	0.54	0.8	-0.38	-2.38
CXCL8	SDC2	M	F	0.49	0.76	NA	-2.38
LAMA3	SDC2	M	F	0.03	0.13	0.223	-2.38
OLFM2	ROBO2	F	F	0.23	0.43	-0.21	-3.636
SLIT2	ROBO4	F	E	0.02	0.12	-4.195	-2.864
SLIT2	ROBO1	F	F	0.62	0.83	-4.195	0.735
SLIT2	ROBO2	F	F	0.35	0.68	-4.195	-3.636
SLIT3	ROBO2	F	F	0.52	0.74	-3.503	-3.636
MDK	SDC3	E	E	0.11	0.25	1.817	0.272
MDK	SDC3	E	F	0.03	0.16	1.817	0.272
LPL	SDC1	F	M	0.22	0.44	-5.208	-1.007
MDK	SDC1	F	M	0.55	0.85	1.817	-1.007
MDK	SDC1	M	M	0.17	0.43	1.817	-1.007
MDK	TSPAN1	F	M	0.43	0.72	1.817	0.373
SEMA4C	PLXNB2	E	E	0.17	0.3	1.627	0.259
SEMA4C	PLXNB2	E	F	0.12	0.26	1.627	0.259
PTN	PLXNB2	F	E	0.21	0.34	-2.494	0.259
PTN	PLXNB2	F	F	0.42	0.53	-2.494	0.259
SEMA4C	PLXNB2	E	M	0.45	0.56	1.627	0.259
PTN	PLXNB2	F	M	0.09	0.24	-2.494	0.259
INHBA	ENG	I	I	0.51	0.71	2.861	-3.452
BMP6	ACVR1	E	E	0.39	0.6	-2.987	2.255
INHBB	ACVR1	E	F	0.05	0.18	1.144	2.255
INHBA	ACVR1	F	E	0.07	0.4	2.861	2.255
INHBA	ACVR1	F	F	0.27	0.6	2.861	2.255
INHBA	ACVR2A	F	F	0.29	0.61	2.861	-0.683
BMP6	ACVR1	E	M	0.16	0.4	-2.987	2.255
INHBB	ACVR1	E	M	0.05	0.19	1.144	2.255
INHBA	ACVR1	F	M	0.26	0.59	2.861	2.255
INHBB	ACVR1B	E	M	0.03	0.16	1.144	-0.678
INHBA	ACVR1B	F	M	0.34	0.57	2.861	-0.678
BMP2	ACVR1	M	E	0.25	0.55	-3.351	2.255
BMP2	ACVR1	M	F	0.26	0.58	-3.351	2.255
BMP2	ACVR2A	M	F	0.26	0.59	-3.351	-0.683
BMP2	ACVR1	M	M	0.22	0.56	-3.351	2.255
BMP4	BMPR2	E	E	0.3	0.38	-0.019	0.12
BMP4	BMPR2	F	E	0.27	0.5	-0.019	0.12
BMP4	BMPR2	F	F	0.3	0.56	-0.019	0.12
BMP4	BMPR2	F	M	0.21	0.52	-0.019	0.12
C4BPA	BMPR2	M	E	0.2	0.47	-5.935	0.12
C4BPA	CD40	M	E	0.31	0.53	-5.935	-0.996
C4BPA	BMPR2	M	F	0.3	0.61	-5.935	0.12
C4BPA	BMPR2	M	M	0.5	0.77	-5.935	0.12
TGFB1	TGFBR1	I	I	0.29	0.59	-0.421	0.532
TGFB1	TGFBR2	I	I	0.54	0.76	-0.421	-3.155
TGFB1	ENG	I	E	0.06	0.27	-0.421	-3.452
TGFB1	ENG	E	E	0.28	0.43	-0.421	-3.452
TGFB3	ACVRL1	E	E	0.18	0.36	-0.445	-1.281
TGFB1	TGFBR3	I	E	0.07	0.2	-0.421	-3.463
TGFB3	ENG	E	F	0.3	0.59	-0.445	-3.452
TGFB1	ENG	F	F	0.26	0.51	-0.421	-3.452
TGFB3	TGFBR2	F	E	0.06	0.2	-0.445	-3.155
TGFB3	TGFBR3	F	E	0.04	0.12	-0.445	-3.463
TGFB3	ENG	F	F	0.07	0.42	-0.445	-3.452
TGFB3	TGFBR1	E	F	0.1	0.52	-0.445	0.532
TGFB1	TGFBR1	F	F	0.05	0.35	-0.421	0.532
TGFB3	TGFBR1	F	F	0.58	0.89	-0.445	0.532
TGFB3	TGFBR2	F	F	0.42	0.74	-0.445	-3.155
TGFB3	TGFBR3	F	F	0.09	0.32	-0.445	-3.463
TGFB1	ITGB8	I	M	0.04	0.09	-0.421	2.34
TGFB1	ITGB8	F	M	0.19	0.33	-0.421	2.34
TGFB3	TGFBR2	E	M	0.33	0.65	-0.445	-3.155
TGFB1	TGFBR2	F	M	0.04	0.34	-0.421	-3.155
TGFB3	TGFBR2	F	M	0.26	0.65	-0.445	-3.155
CCL13	CCR5	I	I	0.12	0.25	0.143	-1.443
CCL3L3	CCR5	I	I	0.31	0.51	-1.077	-1.443
CCL4	CCR5	I	I	0.48	0.68	1.067	-1.443
CCL5	CCR5	I	I	0.43	0.64	-1.174	-1.443
CCL2	CCR1	I	I	0.35	0.63	-1.052	1.464
CCL3	CCR1	I	I	0.53	0.81	0.313	1.464
CCL14	CCR1	E	I	0.38	0.66	-3.626	1.464
CCL23	CCR1	E	I	0.22	0.45	-2.213	1.464
CCL2	ACKR2	E	E	0.22	0.46	-1.052	NA
CCL21	CCR7	E	I	0.12	0.27	-0.351	-5.14
CCL21	ACKR2	E	E	0.65	0.87	-0.351	NA
CCL11	ACKR2	F	E	0.29	0.54	1.793	NA
CCL2	ACKR2	F	E	0.23	0.47	-1.052	NA
CCL21	CCR7	F	I	0.03	0.12	-0.351	-5.14
CCL19	CCRL2	F	E	0.26	0.57	-4.799	-0.6
RARRES2	CCRL2	F	E	0.08	0.35	0.011	-0.6
S100A8	TLR4	I	I	0.47	0.64	5.205	1.008
S100A9	TLR4	I	I	0.38	0.55	6.312	1.008
BGN	TLR4	F	E	0.17	0.27	-1.074	1.008
S100A9	TLR4	M	E	0.16	0.26	6.312	1.008
EDN1	EDNRB	E	E	0.48	0.63	0.4	-1.609
EDN1	EDNRA	E	F	0.24	0.38	0.4	-0.951
EDN1	EDNRB	M	E	0.36	0.51	0.4	-1.609
EDN1	EDNRA	M	F	0.06	0.21	0.4	-0.951
GNAI2	CAV1	E	E	0.22	0.41	0.431	-1.585
GNAI2	F2R	E	E	0.55	0.74	0.431	1.351
PTGS2	CAV1	E	E	0.19	0.34	-0.318	-1.585
GNAI2	CAV1	E	F	0.04	0.3	0.431	-1.585
PTGS2	CAV1	E	F	0.12	0.34	-0.318	-1.585
PTGS2	CAV1	F	E	0.26	0.42	-0.318	-1.585
PTGS2	CAV1	F	F	0.29	0.52	-0.318	-1.585
PTGS2	CAV1	E	M	0.16	0.36	-0.318	-1.585
PTGS2	CAV1	F	M	0.06	0.32	-0.318	-1.585
GNAI2	CAV1	M	E	0.03	0.26	0.431	-1.585
GNAI2	F2R	M	E	0.26	0.53	0.431	1.351
GNAI2	CAV1	M	F	0.3	0.61	0.431	-1.585
GNAI2	CAV1	M	M	0.42	0.67	0.431	-1.585
PTGS2	CAV1	M	F	0.41	0.61	-0.318	-1.585
PTGS2	CAV1	M	M	0.12	0.37	-0.318	-1.585
GNAI2	C5AR1	I	I	0.21	0.39	0.431	1.005
RPS19	C5AR1	I	I	0.17	0.29	2.283	1.005
RPS19	C5AR1	E	I	0.08	0.19	2.283	1.005
GNAI2	F2R	F	F	0.26	0.45	0.431	1.351
GNAI2	IGF1R	F	F	0.52	0.78	0.431	0.345
IGF1	IGF1R	F	F	0.39	0.68	-0.611	0.345
GNAI2	IGF1R	F	M	0.04	0.32	0.431	0.345
IGF1	IGF1R	F	M	0.38	0.58	-0.611	0.345
NAMPT	INSR	I	E	0.08	0.28	2.567	-2.218
ARF1	INSR	E	E	0.29	0.52	0.018	-2.218
NAMPT	INSR	F	E	0.04	0.23	2.567	-2.218
ARF1	INSR	M	E	0.01	0.19	0.018	-2.218
NAMPT	INSR	E	M	0.06	0.26	2.567	-2.218
ARF1	INSR	F	M	0.25	0.53	0.018	-2.218
NAMPT	INSR	F	M	0.04	0.24	2.567	-2.218
ARF1	INSR	M	M	0.3	0.59	0.018	-2.218
NAMPT	INSR	M	M	0.29	0.58	2.567	-2.218
BGN	TLR2	E	I	0.1	0.18	-1.074	-1.991
HRAS	TLR2	E	M	0.24	0.39	3.194	-1.991
HRAS	TLR2	M	M	0.4	0.58	3.194	-1.991
SFTPA1	TLR2	M	M	0.17	0.3	-2.114	-1.991
GPC3	CD81	F	E	0.22	0.45	-4.611	-2.994
GPC3	IGF1R	F	E	0.36	0.63	-4.611	0.345
GPC3	CD81	F	F	0.6	0.84	-4.611	-2.994
GPC3	CD81	F	M	0.29	0.54	-4.611	-2.994
CDH1	ITGAE	M	F	0.24	0.49	0.791	0.317
CDH1	PTPRM	M	F	0.24	0.49	0.791	-2.69
CDH1	PTPRF	M	M	0.6	0.86	0.791	-0.538
CDH1	PTPRM	M	M	0.15	0.36	0.791	-2.69
SEMA4A	PLXND1	I	I	0.44	0.7	-3.811	-2.921
SEMA4A	PLXND1	I	E	0.27	0.52	-3.811	-2.921
SEMA4A	PLXND1	M	I	0.09	0.28	-3.811	-2.921
VEGFB	NRP1	I	I	0.46	0.64	-0.512	-0.715
FGF7	FGFR1	F	E	0.16	0.34	-0.022	-1.949
FGF7	FGFR1	F	F	0.46	0.69	-0.022	-1.949
FGF7	NRP1	F	F	0.32	0.6	-0.022	-0.715
SEMA3C	NRP1	F	I	0.24	0.33	4.867	-0.715
SEMA3C	NRP1	F	F	0.56	0.79	4.867	-0.715
VEGFB	NRP1	F	F	0.35	0.61	-0.512	-0.715
FGF7	FGFR2	F	M	0.24	0.45	-0.022	-3.862
SEMA3C	PLXND1	F	M	0.27	0.48	4.867	-2.921
TIMP3	KDR	E	E	0.41	0.72	-0.412	-0.166
VEGFC	KDR	E	E	0.12	0.29	4.698	-0.166
FIGF	KDR	F	E	0.37	0.64	-4.085	-0.166
SEMA3G	NRP2	E	F	0.31	0.43	-2.956	3.031
FIGF	NRP2	F	F	0.19	0.34	-4.085	3.031
PDGFC	KDR	F	E	0.11	0.43	-0.233	-0.166
PDGFA	PDGFRA	E	F	0.13	0.29	-0.236	-0.442
PDGFC	PDGFRA	F	F	0.46	0.73	-0.233	-0.442
TIMP3	KDR	F	E	0.42	0.7	-0.412	-0.166
TIMP3	KDR	E	M	0.13	0.42	-0.412	-0.166
GREM1	KDR	F	M	0.26	0.45	4.107	-0.166
PDGFC	KDR	F	M	0.17	0.49	-0.233	-0.166
TIMP3	KDR	F	M	0.01	0.3	-0.412	-0.166
PDGFA	PDGFRA	M	F	0.42	0.65	-0.236	-0.442
PDGFC	FLT4	M	E	0.18	0.31	-0.233	-0.738
PDGFC	KDR	M	E	0.18	0.53	-0.233	-0.166
PDGFC	PDGFRA	M	F	0.21	0.53	-0.233	-0.442
PDGFC	KDR	M	M	0.32	0.62	-0.233	-0.166
TIMP3	KDR	M	E	0.07	0.34	-0.412	-0.166
TIMP3	KDR	M	M	0.35	0.58	-0.412	-0.166
VEGFA	NRP2	I	I	0.24	0.44	4.782	3.031
VEGFA	FLT1	I	E	0.02	-0.06	4.782	1.299
SEMA3F	NRP1	E	E	0.06	0.29	2.11	-0.715
SEMA3F	NRP2	E	E	0.02	0.24	2.11	3.031
VEGFA	FLT1	E	E	0.32	0.55	4.782	1.299
VEGFA	NRP1	E	E	0.08	0.38	4.782	-0.715
VEGFA	NRP2	E	E	0.28	0.52	4.782	3.031
VEGFB	FLT1	E	E	0.15	0.37	-0.512	1.299
VEGFB	NRP1	E	E	0.32	0.51	-0.512	-0.715
VEGFA	FLT1	F	E	0.05	0.35	4.782	1.299
VEGFA	NRP2	F	E	0.03	0.37	4.782	3.031
SEMA3F	NRP1	E	M	0.24	0.48	2.11	-0.715
VEGFA	NRP1	F	M	0.31	0.66	4.782	-0.715
VEGFA	NRP2	E	M	0.05	0.24	4.782	3.031
VEGFA	NRP2	F	M	0.3	0.49	4.782	3.031
VEGFA	NRP1	M	E	0.2	0.53	4.782	-0.715
VEGFA	NRP2	M	E	0.34	0.63	4.782	3.031
VEGFA	NRP1	M	M	0.33	0.71	4.782	-0.715
VEGFA	NRP2	M	M	0.16	0.39	4.782	3.031
VEGFB	FLT1	M	E	0.35	0.64	-0.512	1.299
VEGFB	NRP1	M	E	0.24	0.6	-0.512	-0.715
VEGFB	NRP1	M	M	0.41	0.77	-0.512	-0.715
HLA-A	APLP2	I	I	0.53	0.74	0.244	-1.927
HLA-A	LILRB2	I	I	0.38	0.65	0.244	2.32
HLA-C	LILRB2	I	I	0.48	0.69	2.317	2.32
HLA-A	APLP2	E	E	0.2	0.48	0.244	-1.927
HLA-A	APLP2	E	F	0.13	0.42	0.244	-1.927
HLA-A	ERBB2	E	F	0.15	0.36	0.244	0.029
HLA-A	APLP2	F	E	0.45	0.75	0.244	-1.927
HLA-A	APLP2	F	F	0.43	0.73	0.244	-1.927
HLA-A	ERBB2	F	F	0.17	0.43	0.244	0.029
HLA-A	APLP2	E	M	0.08	0.34	0.244	-1.927
HLA-A	APLP2	F	M	0.28	0.6	0.244	-1.927
HLA-A	APLP2	M	E	0.13	0.43	0.244	-1.927
HLA-A	APLP2	M	F	0.13	0.42	0.244	-1.927
HLA-A	ERBB2	M	F	0.06	0.27	0.244	0.029
HLA-A	APLP2	M	M	0.29	0.52	0.244	-1.927
HLA-B	CANX	I	I	0.68	0.83	-0.011	0.587
HLA-B	CANX	E	E	0.36	0.55	-0.011	0.587
HLA-B	CANX	E	F	0.07	0.32	-0.011	0.587
HLA-B	CANX	F	E	0.28	0.58	-0.011	0.587
HLA-B	CANX	F	F	0.55	0.79	-0.011	0.587
HLA-B	CANX	F	M	0.14	0.41	-0.011	0.587
HLA-B	CANX	M	I	0.03	0.04	-0.011	0.587
HLA-B	CANX	M	E	0.17	0.43	-0.011	0.587
HLA-B	CANX	M	F	0.19	0.48	-0.011	0.587
HLA-B	CANX	M	M	0.38	0.57	-0.011	0.587
A2M	LRP1	I	I	0.41	0.87	-3.673	0.48
C1QB	LRP1	I	I	0.39	0.86	2.638	0.48
PSAP	LRP1	I	I	0.38	0.84	0.738	0.48
SERPINA1	LRP1	I	I	0.38	0.84	0.586	0.48
SERPING1	LRP1	I	I	0.23	0.64	-1.552	0.48
SERPINA1	LRP1	F	I	0.11	0.39	0.586	0.48
A2M	LRP1	E	F	0.29	0.68	-3.673	0.48
PLAT	LRP1	E	F	0.09	0.29	2.453	0.48
TFPI	LRP1	E	F	0.21	0.55	-2.701	0.48
A2M	LRP1	F	F	0.28	0.67	-3.673	0.48
PLAT	LRP1	F	F	0.18	0.5	2.453	0.48
SERPINE2	LRP1	F	F	0.29	0.68	2.588	0.48
SERPING1	LRP1	F	F	0.45	0.85	-1.552	0.48
TFPI	LRP1	F	F	0.33	0.73	-2.701	0.48
PLAT	LRP1	M	F	0.17	0.47	2.453	0.48
SERPINA1	LRP1	M	F	0.3	0.69	0.586	0.48
TFPI	LRP1	M	F	0.17	0.47	-2.701	0.48
C1QA	CD93	I	I	0.3	0.54	1.769	-1.044
COL4A1	CD93	E	E	0.41	0.7	3.052	-1.044
COL4A2	CD93	E	E	0.24	0.49	1.638	-1.044
COL4A1	ITGA1	E	E	0.25	0.5	3.052	-0.121
COL8A1	ITGA1	F	F	0.47	0.67	-0.802	-0.121
COL1A2	ITGA2	E	F	0.35	0.55	3.289	2.675
COL1A2	ITGA2	F	F	0.13	0.43	3.289	2.675
COL8A1	ITGA2	F	F	0.18	0.5	-0.802	2.675
HSPG2	ITGA2	F	F	0.24	0.59	-1.87	2.675
HSPG2	PTPRS	F	F	0.31	0.56	-1.87	-3.86
HSPG2	ITGA2	M	F	0.16	0.38	-1.87	2.675
HSPG2	PTPRS	M	F	0.29	0.49	-1.87	-3.86
COL1A2	ITGA2	E	M	0.05	0.33	3.289	2.675
COL1A2	ITGA2	F	M	0.35	0.62	3.289	2.675
COL8A1	ITGA2	F	M	0.29	0.62	-0.802	2.675
HSPG2	ITGA2	F	M	0.4	0.72	-1.87	2.675
COL1A1	DDR2	F	F	0.29	0.66	3.125	-2.15
COL3A1	DDR2	F	F	0.57	0.88	3.631	-2.15
COL1A1	ITGA11	F	F	0.32	0.65	3.125	2.605
COL1A1	DDR2	M	F	0.2	0.57	3.125	-2.15
COL1A1	ITGA11	M	F	0.38	0.71	3.125	2.605
COL1A1	DDR1	M	M	0.27	0.52	3.125	-0.653
ADAM17	ITGB1	E	E	0.45	0.84	2.9	0.12
NPNT	ITGB1	E	E	0.4	0.79	-2.859	0.12
TIMP2	ITGB1	E	E	0.33	0.71	1.075	0.12
VCAM1	ITGB1	E	E	0.17	0.45	2.235	0.12
ADAM17	ITGB1	F	E	0.45	0.84	2.9	0.12
LGALS3BP	ITGB1	F	E	0.25	0.6	-0.344	0.12
COL4A1	ITGB1	F	F	0.25	0.7	3.052	0.12
FBLN1	ITGB1	F	F	0.26	0.72	-1.491	0.12
FBN1	ITGB1	F	F	0.38	0.87	1.993	0.12
LAMB1	ITGB1	F	F	0.25	0.7	3.361	0.12
THBS2	ITGB1	F	F	0.35	0.84	3.559	0.12
TIMP2	ITGB1	F	F	0.39	0.89	1.075	0.12
VCAM1	ITGB1	F	F	0.38	0.87	2.235	0.12
VCAN	ITGB1	F	F	0.33	0.82	3.274	0.12
LAMB1	ITGB1	E	M	0.26	0.6	3.361	0.12
ADAM17	ITGB1	M	M	0.54	0.9	2.9	0.12
FGG	ITGB1	M	M	0.29	0.64	2.237	0.12
LGALS3BP	ITGB1	M	M	0.32	0.69	-0.344	0.12
TIMP2	ITGB1	M	M	0.37	0.76	1.075	0.12
VCAN	ITGB1	M	M	0.27	0.62	3.274	0.12
IL16	CD4	F	F	0.1	0.28	-4.863	-2.519
THBS1	ITGA3	M	M	0.2	0.55	1.56	2.505
THBS1	ITGA6	M	M	0.07	0.39	1.56	2.637
THBS1	ITGB1	F	F	0.46	0.67	1.56	0.12
THBS2	CD47	F	E	0.16	0.31	3.559	-1.107
THBS2	CD47	F	F	0.26	0.42	3.559	-1.107
THBS2	CD47	F	M	0.21	0.37	3.559	-1.107
THBS1	ITGB1	M	F	0.32	0.53	1.56	0.12
CTGF	ITGA5	F	F	0.32	0.6	-1.765	3.39
APOE	LRP1	I	I	0.43	0.66	-0.142	0.48
LRPAP1	LRP1	I	I	0.41	0.64	-2.318	0.48
APP	NCSTN	E	E	0.37	0.57	0.712	0.483
APP	NCSTN	E	F	0.15	0.36	0.712	0.483
APP	NCSTN	F	F	0.16	0.32	0.712	0.483
APP	NCSTN	M	E	0.04	0.3	0.712	0.483
APP	NCSTN	M	F	0.05	0.29	0.712	0.483
APP	NCSTN	E	M	0.22	0.52	0.712	0.483
APP	NCSTN	F	M	0.17	0.39	0.712	0.483
APP	NCSTN	M	M	0.54	0.77	0.712	0.483
PSEN1	NOTCH4	E	E	0.51	0.7	3.252	-0.445
PSEN1	NOTCH2	E	F	0.3	0.49	3.252	0.919
PSEN1	NOTCH4	F	E	0.15	0.34	3.252	-0.445
PSEN1	NOTCH2	E	M	0.01	0.22	3.252	0.919
PSEN1	NOTCH2	F	M	0.31	0.56	3.252	0.919
PSEN1	NOTCH4	M	E	0.02	0.23	3.252	-0.445
PSEN1	NOTCH2	M	F	0.1	0.27	3.252	0.919
PSEN1	NOTCH3	M	F	0.05	0.1	3.252	1.349
PSEN1	NOTCH2	M	M	0.65	0.85	3.252	0.919
APP	LRP1	I	I	0.5	0.69	0.712	0.48
ANXA1	EGFR	E	F	0.35	0.57	2.951	-0.706
ANXA1	EGFR	F	F	0.43	0.64	2.951	-0.706
ANXA1	DYSF	M	E	0.26	0.37	2.951	3.026
ANXA1	EGFR	E	M	0.29	0.51	2.951	-0.706
ANXA1	EGFR	F	M	0.3	0.52	2.951	-0.706
ICAM1	EGFR	E	F	0.09	0.47	-2.632	-0.706
ICAM1	EGFR	F	F	0.13	0.53	-2.632	-0.706
HGF	MET	F	E	0.19	0.25	-0.49	0.402
HGF	MET	F	M	0.31	0.38	-0.49	0.402
C3	LRP1	F	I	0.12	0.2	-3.172	0.48
GNAI2	EGFR	F	F	0.25	0.38	0.431	-0.706
GNAI2	EGFR	F	M	0.12	0.24	0.431	-0.706
HBEGF	EGFR	E	F	0.14	0.29	0.906	-0.706
HBEGF	EGFR	F	F	0.49	0.67	0.906	-0.706
HBEGF	EGFR	E	M	0.09	0.24	0.906	-0.706
HBEGF	EGFR	F	M	0.23	0.48	0.906	-0.706
HBEGF	EGFR	M	F	0.23	0.48	0.906	-0.706
HBEGF	EGFR	M	M	0.44	0.62	0.906	-0.706
GNAI2	EGFR	E	F	0.23	0.33	0.431	-0.706
GNAI2	EGFR	E	M	0.15	0.28	0.431	-0.706
GNAI2	EGFR	M	F	0.14	0.26	0.431	-0.706
GNAI2	EGFR	M	M	0.51	0.62	0.431	-0.706
TNC	EGFR	F	F	0.31	0.43	1.259	-0.706
TNC	EGFR	F	M	0.33	0.48	1.259	-0.706
TNC	EGFR	M	F	0.07	0.21	1.259	-0.706
TNC	EGFR	M	M	0.4	0.53	1.259	-0.706
VCAN	EGFR	F	F	0.34	0.45	3.274	-0.706
VCAN	EGFR	F	M	0.34	0.45	3.274	-0.706
CDH1	EGFR	M	F	0.22	0.34	0.791	-0.706
CDH1	EGFR	M	M	0.51	0.62	0.791	-0.706
VCAN	EGFR	M	F	0.2	0.29	3.274	-0.706
VCAN	EGFR	M	M	0.32	0.41	3.274	-0.706
FBN1	ITGAV	E	E	0.11	0.36	1.993	2.996
SPP1	ITGAV	E	E	0.16	0.43	5.576	2.996
CYR61	ITGA5	E	F	0.28	0.48	-0.441	3.39
CYR61	ITGA5	F	F	0.26	0.45	-0.441	3.39
FBN1	ITGAV	E	F	0.31	0.56	1.993	2.996
SPP1	ITGAV	E	F	0.23	0.49	5.576	2.996
ADAM15	ITGAV	M	E	0.33	0.59	0.014	2.996
ADAM15	ITGAV	M	F	0.09	0.36	0.014	2.996
FBN1	ITGAV	E	M	0.15	0.41	1.993	2.996
SPP1	ITGAV	E	M	0.26	0.53	5.576	2.996
ADAM15	ITGAV	M	M	0.3	0.58	0.014	2.996
FN1	ITGAV	E	E	0.15	0.42	2.419	2.996
FN1	ITGAV	F	E	0.23	0.56	2.419	2.996
FN1	ITGAV	E	F	0.12	0.4	2.419	2.996
FN1	ITGAV	F	F	0.57	0.8	2.419	2.996
FN1	ITGAV	M	E	0.18	0.49	2.419	2.996
FN1	ITGAV	E	M	0.22	0.51	2.419	2.996
FN1	ITGAV	F	M	0.2	0.57	2.419	2.996
FN1	ITGAV	M	M	0.58	0.81	2.419	2.996
ADAM9	ITGB1	I	I	0.61	0.72	4.307	0.12
TGFB1	ITGAV	F	E	0.26	0.49	-0.421	2.996
TGFB1	ITGAV	F	F	0.44	0.63	-0.421	2.996
TGFB1	ITGAV	F	M	0.27	0.44	-0.421	2.996
ADAM9	ITGAV	E	E	0.6	0.85	4.307	2.996
ADAM9	ITGB5	I	E	0.04	0.15	4.307	3.447
ADAM9	ITGAV	E	F	0.32	0.62	4.307	2.996
CYR61	ITGB5	E	F	0.12	0.28	-0.441	3.447
CYR61	ITGB5	F	F	0.65	0.81	-0.441	3.447
CYR61	ITGAV	M	E	0.02	0.39	-0.441	2.996
CYR61	ITGAV	M	F	0.09	0.38	-0.441	2.996
ADAM9	ITGAV	E	M	0.33	0.7	4.307	2.996
CYR61	ITGAV	M	M	0.52	0.75	-0.441	2.996
CYR61	ITGB5	E	M	0.11	0.24	-0.441	3.447
CYR61	ITGB5	F	M	0.13	0.3	-0.441	3.447
ADAM9	ITGA6	I	I	0.16	0.34	4.307	2.637
CALR	ITGAV	E	E	0.03	0.2	0.421	2.996
ADAM9	ITGAV	F	E	0.27	0.58	4.307	2.996
CALR	ITGAV	F	E	0.17	0.43	0.421	2.996
ADAM9	ITGAV	F	F	0.37	0.67	4.307	2.996
CALR	ITGAV	F	F	0.1	0.36	0.421	2.996
ADAM9	ITGAV	M	E	0.01	0.31	4.307	2.996
ADAM9	ITGAV	M	F	0.04	0.34	4.307	2.996
CALR	ITGAV	M	E	0.1	0.4	0.421	2.996
CALR	ITGAV	M	F	0.02	0.32	0.421	2.996
ADAM9	ITGAV	F	M	0.28	0.67	4.307	2.996
CALR	ITGAV	F	M	0.12	0.42	0.421	2.996
ADAM9	ITGAV	M	M	0.42	0.75	4.307	2.996
CALR	ITGAV	M	M	0.39	0.73	0.421	2.996
COL4A1	ITGAV	E	E	0.35	0.47	3.052	2.996
COL4A1	ITGAV	E	F	0.24	0.35	3.052	2.996
COL4A1	ITGAV	E	M	0.26	0.38	3.052	2.996
COL4A1	ITGAV	F	E	0.09	0.32	3.052	2.996
FBN1	ITGAV	F	E	0.26	0.49	1.993	2.996
COL4A1	ITGAV	F	F	0.38	0.62	3.052	2.996
FBN1	ITGAV	F	F	0.51	0.77	1.993	2.996
COL4A1	ITGAV	F	M	0.02	0.27	3.052	2.996
FBN1	ITGAV	F	M	0.35	0.58	1.993	2.996
FGG	ITGAV	M	E	0.21	0.35	2.237	2.996
FGG	ITGAV	M	F	0.2	0.33	2.237	2.996
FGG	ITGAV	M	M	0.47	0.62	2.237	2.996
MFGE8	ITGAV	E	E	0.11	0.32	1.588	2.996
MFGE8	ITGAV	E	F	0.13	0.35	1.588	2.996
MFGE8	ITGAV	F	E	0.45	0.7	1.588	2.996
MFGE8	ITGAV	F	F	0.53	0.76	1.588	2.996
MFGE8	ITGAV	E	M	0.19	0.36	1.588	2.996
MFGE8	ITGAV	F	M	0.23	0.46	1.588	2.996
MFGE8	PDGFRB	M	F	0.41	0.52	1.588	-1.494
ADAM9	ITGA3	E	E	0.23	0.37	4.307	2.505
ADAM9	ITGA6	E	E	0.29	0.44	4.307	2.637
ADAM9	ITGA3	E	F	0.2	0.34	4.307	2.505
ADAM9	ITGB5	F	F	0.3	0.45	4.307	3.447
ADAM9	ITGA3	E	M	0.33	0.48	4.307	2.505
ADAM9	ITGA6	E	M	0.08	0.19	4.307	2.637
ADAM9	ITGB5	F	M	0.32	0.57	4.307	3.447
ADAM9	ITGB5	M	M	0.66	0.84	4.307	3.447
THBS1	ITGA4	I	I	0.36	0.57	1.56	-1.134
THBS1	ITGB1	I	I	0.37	0.6	1.56	0.12
TIMP2	ITGA3	I	E	0.26	0.43	1.075	2.505
LAMC2	ITGB1	M	I	0.22	0.41	7.025	0.12
LAMB1	ITGA6	E	M	0.22	0.34	3.361	2.637
ADAM9	ITGB1	F	M	0.31	0.64	4.307	0.12
ADAM9	ITGB1	M	M	0.64	0.93	4.307	0.12
LAMC2	ITGB1	M	M	0.45	0.8	7.025	0.12
TIMP2	ITGA3	M	F	0.27	0.42	1.075	2.505
TIMP2	ITGA3	M	M	0.44	0.59	1.075	2.505
ADAM9	ITGB1	F	F	0.43	0.64	4.307	0.12
THBS2	ITGA6	F	E	0.12	0.26	3.559	2.637
TIMP2	ITGA3	F	E	0.18	0.34	1.075	2.505
ADAM9	ITGB1	M	F	0.25	0.45	4.307	0.12
TIMP2	ITGA3	F	M	0.33	0.51	1.075	2.505
LAMB1	ITGA6	F	M	0.12	0.26	3.361	2.637
LAMC2	ITGB1	M	F	0.24	0.43	7.025	0.12
FN1	ITGA3	I	E	0.19	0.34	2.419	2.505
FN1	ITGA3	F	E	0.16	0.32	2.419	2.505
FN1	ITGA3	M	F	0.11	0.25	2.419	2.505
FN1	ITGA3	E	M	0.32	0.52	2.419	2.505
FN1	ITGA3	F	M	0.31	0.51	2.419	2.505
FN1	ITGA3	M	M	0.22	0.4	2.419	2.505
TIMP2	ITGA3	E	E	0.29	0.46	1.075	2.505
ADAM9	ITGB1	F	E	0.44	0.6	4.307	0.12
TIMP2	ITGA3	E	F	0.15	0.29	1.075	2.505
ADAM9	ITGB1	M	E	0.38	0.54	4.307	0.12
TIMP2	ITGA3	E	M	0.53	0.69	1.075	2.505
LAMC2	ITGB1	M	E	0.14	0.27	7.025	0.12
FN1	ITGA4	I	I	0.16	0.41	2.419	-1.134
FN1	ITGB1	I	I	0.28	0.55	2.419	0.12
FN1	ITGA5	I	I	0.48	0.63	2.419	3.39
FN1	ITGA5	E	E	0.26	0.39	2.419	3.39
ADAM15	ITGA9	E	E	0.14	0.26	0.014	-4.262
SPP1	ITGA9	E	E	0.32	0.45	5.576	-4.262
FN1	ITGA5	F	I	0.07	0.06	2.419	3.39
FN1	ITGA5	F	E	0.02	0.16	2.419	3.39
FN1	ITGA5	E	F	0.28	0.47	2.419	3.39
FN1	ITGA5	F	F	0.43	0.6	2.419	3.39
ADAM15	ITGA9	E	F	0.06	0.17	0.014	-4.262
ADAM15	ITGA9	M	E	0.34	0.49	0.014	-4.262
ADAM15	ITGA9	M	F	0.2	0.32	0.014	-4.262
FN1	ITGA5	M	F	0.2	0.37	2.419	3.39
FIGF	ITGA9	F	F	0.45	0.55	-4.085	-4.262
COL1A2	ITGA2	E	E	0.1	0.21	3.289	2.675
COL1A2	ITGA2	F	E	0.16	0.28	3.289	2.675
COL8A1	ITGA2	F	E	0.19	0.31	-0.802	2.675
HSPG2	ITGA2	F	E	0.28	0.41	-1.87	2.675
FN1	ITGA2	E	F	0.2	0.44	2.419	2.675
FN1	ITGA2	F	F	0.33	0.59	2.419	2.675
FN1	ITGA2	M	F	0.03	0.27	2.419	2.675
FN1	ITGA2	E	M	0.29	0.56	2.419	2.675
FN1	ITGA2	F	M	0.5	0.76	2.419	2.675
FN1	ITGA2	M	M	0.3	0.53	2.419	2.675
COL1A1	ITGA2	M	E	0.23	0.46	3.125	2.675
FN1	CD44	I	I	0.4	0.58	2.419	-0.402
FN1	CD44	E	E	0.16	0.37	2.419	-0.402
FN1	CD44	E	F	0.35	0.55	2.419	-0.402
FN1	CD44	F	E	0.17	0.43	2.419	-0.402
FN1	CD44	F	F	0.41	0.63	2.419	-0.402
MMP1	ITGA2	F	E	0.04	0.12	1.939	2.675
FN1	CD44	E	M	0.06	0.25	2.419	-0.402
FN1	CD44	F	M	0.24	0.43	2.419	-0.402
FN1	CD44	M	E	0.23	0.44	2.419	-0.402
FN1	CD44	M	F	0.11	0.34	2.419	-0.402
FN1	CD44	M	M	0.12	0.29	2.419	-0.402
FN1	PLAUR	I	I	0.28	0.4	2.419	5.493
PLAU	PLAUR	I	E	0.11	0.19	5.021	5.493
PLAU	PLAUR	F	E	0.31	0.48	5.021	5.493
PLAU	PLAUR	F	F	0.43	0.62	5.021	5.493
PLAU	PLAUR	M	F	0.11	0.32	5.021	5.493
PLAU	PLAUR	F	M	0.3	0.52	5.021	5.493
PLAU	PLAUR	M	M	0.43	0.6	5.021	5.493
MMP9	LRP1	I	I	0.27	0.41	2.65	0.48
SPP1	CD44	I	I	0.28	0.42	5.576	-0.402
VCAN	ITGA4	I	I	0.41	0.63	3.274	-1.134
VCAN	ITGB1	I	I	0.56	0.76	3.274	0.12
HBEGF	CD44	I	I	0.49	0.68	0.906	-0.402
HBEGF	CD44	E	E	0.27	0.53	0.906	-0.402
HBEGF	CD44	E	F	0.4	0.58	0.906	-0.402
HBEGF	CD44	F	E	0.4	0.6	0.906	-0.402
HBEGF	CD44	F	F	0.01	0.23	0.906	-0.402
HBEGF	CD44	F	M	0.01	0.15	0.906	-0.402
HBEGF	CD44	M	E	0.16	0.35	0.906	-0.402
HBEGF	CD44	M	F	0.11	0.28	0.906	-0.402
HBEGF	CD44	M	M	0.44	0.55	0.906	-0.402
COL1A2	CD44	E	E	0.34	0.49	3.289	-0.402
COL1A2	CD44	E	F	0.2	0.39	3.289	-0.402
COL1A2	CD44	F	E	0.09	0.27	3.289	-0.402
COL1A2	CD44	F	F	0.44	0.61	3.289	-0.402
COL1A2	CD44	E	M	0.05	0.18	3.289	-0.402
COL1A2	CD44	F	M	0.14	0.27	3.289	-0.402
MMP1	ITGA2	F	M	0.41	0.52	1.939	2.675
SPP1	CD44	E	E	0.09	0.16	5.576	-0.402
SPP1	CD44	E	F	0.41	0.48	5.576	-0.402
SPP1	CD44	E	M	0.19	0.27	5.576	-0.402
COL1A1	CD44	F	F	0.29	0.46	3.125	-0.402
COL1A1	CD44	M	E	0.32	0.48	3.125	-0.402
COL1A1	CD44	M	F	0.38	0.57	3.125	-0.402
COL1A1	CD44	M	M	0.24	0.39	3.125	-0.402
VCAN	CD44	F	F	0.36	0.53	3.274	-0.402
VCAN	CD44	F	M	0.11	0.25	3.274	-0.402
VCAN	CD44	M	M	0.11	0.39	3.274	-0.402
PLAU	LRP1	I	I	0.17	0.37	5.021	0.48
IGF2	IGF2R	E	I	0.25	0.43	-0.044	0.263
HBEGF	ERBB2	E	F	0.17	0.33	0.906	0.029
HBEGF	ERBB2	F	F	0.22	0.39	0.906	0.029
SPP1	ITGA5	I	I	0.22	0.38	5.576	3.39
FBN1	ITGB1	E	I	0.17	0.33	1.993	0.12
SPP1	S1PR1	I	E	0.06	0.2	5.576	-1.901
ADAM15	ITGB1	E	E	0.07	0.23	0.014	0.12
COL18A1	ITGB1	E	E	0.21	0.45	1.238	0.12
FBN1	ITGB1	E	E	0.29	0.56	1.993	0.12
SPP1	ITGB1	E	E	0.29	0.57	5.576	0.12
COL18A1	ITGB1	F	E	0.29	0.56	1.238	0.12
ADAM17	ITGA5	E	F	0.13	0.25	2.9	3.39
ADAM17	ITGA5	F	F	0.17	0.29	2.9	3.39
TNC	ITGB1	F	E	0.3	0.58	1.259	0.12
ADAM15	ITGB1	M	E	0.14	0.34	0.014	0.12
TNC	ITGB1	M	E	0.44	0.73	1.259	0.12
COL1A1	ITGA5	F	F	0.52	0.78	3.125	3.39
COL1A1	ITGA5	M	E	0.24	0.44	3.125	3.39
COL1A1	ITGA5	M	F	0.44	0.72	3.125	3.39
FBN1	ITGA5	F	E	0.03	0.12	1.993	3.39
FBN1	ITGA5	F	F	0.47	0.6	1.993	3.39
COL18A1	ITGB1	E	F	0.12	0.3	1.238	0.12
FBN1	ITGB1	E	F	0.19	0.42	1.993	0.12
SPP1	ITGB1	E	F	0.42	0.7	5.576	0.12
COL18A1	ITGB1	F	F	0.33	0.61	1.238	0.12
TNC	ITGB1	F	F	0.42	0.71	1.259	0.12
ADAM15	ITGB1	M	F	0.1	0.27	0.014	0.12
TNC	ITGB1	M	F	0.33	0.61	1.259	0.12
ADAM17	ITGA5	M	F	0.1	0.2	2.9	3.39
FGG	ITGA5	M	F	0.13	0.23	2.237	3.39
COL18A1	ITGB1	E	M	0.1	0.25	1.238	0.12
FBN1	ITGB1	E	M	0.28	0.51	1.993	0.12
SPP1	ITGB1	E	M	0.28	0.51	5.576	0.12
COL18A1	ITGB1	F	M	0.34	0.58	1.238	0.12
TNC	ITGB1	F	M	0.33	0.57	1.259	0.12
ADAM15	ITGB1	M	M	0.31	0.55	0.014	0.12
TNC	ITGB1	M	M	0.24	0.45	1.259	0.12
NPNT	ITGA8	E	F	0.19	0.28	-2.859	-1.753
NPNT	ITGB1	F	E	0.35	0.49	-2.859	0.12
NPNT	ITGB1	M	E	0.37	0.51	-2.859	0.12
MDK	SDC4	E	F	0.05	0.21	1.817	-2.509
MDK	SDC4	F	F	0.5	0.75	1.817	-2.509
MDK	SDC4	E	M	0.09	0.26	1.817	-2.509
MDK	SDC4	F	M	0.47	0.73	1.817	-2.509
MDK	SDC4	M	M	0.2	0.37	1.817	-2.509
MDK	SDC1	F	F	0.46	0.58	1.817	-1.007
MDK	SDC1	M	F	0.08	0.18	1.817	-1.007
HMGB1	SDC1	E	M	0.45	0.67	-0.71	-1.007
CXCL8	SDC1	F	M	0.14	0.3	NA	-1.007
HMGB1	SDC1	F	M	0.27	0.47	-0.71	-1.007
HMGB1	SDC1	M	M	0.47	0.69	-0.71	-1.007
TGFB1	SDC2	F	F	0.37	0.55	-0.421	-2.38
PTN	SDC3	F	E	0.1	0.17	-2.494	0.272
PTN	SDC3	F	F	0.2	0.29	-2.494	0.272
PTN	SDC1	F	M	0.44	0.52	-2.494	-1.007
GNAI2	CCR5	I	I	0.57	0.7	0.431	-1.443
CCL2	ACKR2	M	E	0.24	0.41	-1.052	NA
CCL19	ACKR2	F	E	0.34	0.41	-4.799	NA
GNAI2	EDNRA	F	F	0.38	0.45	0.431	-0.951
GNAI2	F2R	F	E	0.15	0.5	0.431	1.351
GNAI2	CAV1	F	F	0.21	0.58	0.431	-1.585
GNAI2	IGF1R	M	M	0.31	0.71	0.431	0.345
HRAS	CAV1	E	E	0.1	0.18	3.194	-1.585
HRAS	CAV1	E	F	0.06	0.15	3.194	-1.585
HRAS	CAV1	M	F	0.59	0.72	3.194	-1.585
HRAS	CAV1	M	M	0.26	0.42	3.194	-1.585
GPC3	IGF1R	F	F	0.22	0.42	-4.611	0.345
GPC3	IGF1R	F	M	0.17	0.37	-4.611	0.345
CDH1	IGF1R	M	F	0.12	0.21	0.791	0.345
CDH1	IGF1R	M	M	0.49	0.59	0.791	0.345
HRAS	INSR	E	M	0.24	0.38	3.194	-2.218
HRAS	INSR	M	M	0.57	0.7	3.194	-2.218
VCAN	TLR2	M	M	0.29	0.42	3.274	-1.991
VEGFA	NRP1	I	I	0.29	0.44	4.782	-0.715
VEGFB	NRP1	I	E	0.06	0.14	-0.512	-0.715
FGF7	NRP1	F	E	0.21	0.37	-0.022	-0.715
SEMA3F	NRP1	E	F	0.06	0.19	2.11	-0.715
VEGFA	NRP1	E	F	0.26	0.44	4.782	-0.715
VEGFB	NRP1	E	F	0.16	0.32	-0.512	-0.715
SEMA3C	NRP1	F	E	0.29	0.47	4.867	-0.715
VEGFA	NRP1	F	F	0.17	0.33	4.782	-0.715
VEGFB	FLT1	F	E	0.27	0.4	-0.512	1.299
VEGFB	NRP1	F	E	0.2	0.34	-0.512	-0.715
FGF7	NRP1	F	M	0.26	0.42	-0.022	-0.715
SEMA3C	NRP1	F	M	0.16	0.33	4.867	-0.715
SEMA3C	NRP2	F	M	0.35	0.52	4.867	3.031
VEGFA	NRP1	M	F	0.11	0.25	4.782	-0.715
VEGFB	NRP1	M	F	0.43	0.62	-0.512	-0.715
VEGFA	KDR	E	E	0.47	0.67	4.782	-0.166
VEGFA	NRP2	E	F	0.2	0.37	4.782	3.031
VEGFA	KDR	F	E	0.02	0.18	4.782	-0.166
VEGFA	NRP2	F	F	0.1	0.25	4.782	3.031
VEGFA	KDR	F	M	0.2	0.39	4.782	-0.166
SEMA3G	NRP2	E	M	0.05	0.18	-2.956	3.031
VEGFA	KDR	M	E	0.12	0.31	4.782	-0.166
VEGFA	KDR	M	M	0.41	0.62	4.782	-0.166
COL1A1	CD93	F	E	0.1	0.25	3.125	-1.044
COL1A1	CD93	M	E	0.34	0.52	3.125	-1.044
COL4A1	CD93	F	E	0.23	0.33	3.052	-1.044
COL4A1	ITGA1	F	E	0.09	0.18	3.052	-0.121
COL4A1	ITGB1	E	F	0.29	0.39	3.052	0.12
COL1A2	CD93	F	E	0.26	0.37	3.289	-1.044
COL8A1	ITGA1	F	E	0.18	0.28	-0.802	-0.121
COL4A1	ITGA1	E	F	0.26	0.37	3.052	-0.121
COL1A1	ITGA2	F	F	0.07	0.2	3.125	2.675
COL1A1	ITGA2	M	F	0.27	0.4	3.125	2.675
COL1A1	ITGA2	F	M	0.3	0.44	3.125	2.675
COL1A1	ITGA2	M	M	0.45	0.6	3.125	2.675
COL4A1	ITGA1	F	F	0.57	0.68	3.052	-0.121
HSPG2	ITGB1	F	F	0.6	0.71	-1.87	0.12
HSPG2	ITGB1	M	F	0.05	0.14	-1.87	0.12
LAMB1	ITGB1	E	E	0.23	0.41	3.361	0.12
ADAM17	ITGB1	M	E	0.44	0.65	2.9	0.12
FGG	ITGB1	M	E	0.16	0.32	2.237	0.12
ADAM17	ITGB1	E	M	0.42	0.67	2.9	0.12
NPNT	ITGB1	E	M	0.18	0.38	-2.859	0.12
TIMP2	ITGB1	E	M	0.39	0.65	1.075	0.12
VCAM1	ITGB1	E	M	0.03	0.13	2.235	0.12
ADAM17	ITGB1	F	M	0.37	0.62	2.9	0.12
LGALS3BP	ITGB1	F	M	0.27	0.5	-0.344	0.12
LGALS3BP	ITGB1	M	E	0.41	0.62	-0.344	0.12
TIMP2	ITGB1	M	E	0.03	0.13	1.075	0.12
VCAN	ITGB1	M	E	0.09	0.22	3.274	0.12
COL4A1	ITGB1	F	E	0.18	0.41	3.052	0.12
FBLN1	ITGB1	F	E	0.3	0.57	-1.491	0.12
FBN1	ITGB1	F	E	0.24	0.5	1.993	0.12
ADAM17	ITGB1	E	F	0.35	0.6	2.9	0.12
NPNT	ITGB1	E	F	0.14	0.32	-2.859	0.12
TIMP2	ITGB1	E	F	0.39	0.64	1.075	0.12
VCAM1	ITGB1	E	F	0.01	0.11	2.235	0.12
ADAM17	ITGB1	F	F	0.42	0.67	2.9	0.12
LAMB1	ITGB1	F	E	0.08	0.24	3.361	0.12
LGALS3BP	ITGB1	F	F	0.31	0.56	-0.344	0.12
THBS2	ITGB1	F	E	0.33	0.62	3.559	0.12
TIMP2	ITGB1	F	E	0.33	0.62	1.075	0.12
VCAM1	ITGB1	F	E	0.43	0.73	2.235	0.12
VCAN	ITGB1	F	E	0.19	0.42	3.274	0.12
LAMB1	ITGB1	E	F	0.39	0.61	3.361	0.12
ADAM17	ITGB1	M	F	0.32	0.54	2.9	0.12
FGG	ITGB1	M	F	0.23	0.42	2.237	0.12
COL4A1	ITGB1	F	M	0.16	0.31	3.052	0.12
FBLN1	ITGB1	F	M	0.19	0.36	-1.491	0.12
FBN1	ITGB1	F	M	0.28	0.47	1.993	0.12
LAMB1	ITGB1	F	M	0.1	0.24	3.361	0.12
THBS2	ITGB1	F	M	0.27	0.46	3.559	0.12
TIMP2	ITGB1	F	M	0.24	0.43	1.075	0.12
VCAM1	ITGB1	F	M	0.38	0.59	2.235	0.12
VCAN	ITGB1	F	M	0.1	0.23	3.274	0.12
LGALS3BP	ITGB1	M	F	0.19	0.37	-0.344	0.12
TIMP2	ITGB1	M	F	0.22	0.41	1.075	0.12
VCAN	ITGB1	M	F	0.25	0.45	3.274	0.12
