# Supplementary material for: Reconstructing codependent cellular cross-talk in lung adenocarcinoma using REMI
Source: Sci Adv. 2022 Mar 18;8(11):eabi4757. doi: 10.1126/sciadv.abi4757 (PMC8932661; doi:10.1126/sciadv.abi4757)
Supplement: Supplementary file 2 — Data files S1 to S6 [file sciadv.abi4757_data_files_s1_to_s6.zip › sciadv.abi4757_data_file_s3.csv]

Ligand	Receptor	Bulk Sending Cell	Bulk Receiving Cell	Weight	Correlation	scRNA Sending Cell	scRNA Receiving Cell
PRSS23	TMEM222	E	E	0.47	0.58	E(3)	E(3)
CTHRC1	FZD6	F	E	0.16	0.33	F(4)	E(3)
CTHRC1	FZD6	F	M	0.28	0.43	F(4)	M(3)
TIMP1	CD63	F	F	0.23	0.46	F(4)	F(4)
TNFSF10	TNFRSF10A	F	E	0.28	0.53	F(4)	E(3)
TNFSF10	TNFRSF10B	F	E	0.38	0.64	F(4)	E(3)
TNFSF10	TNFRSF10D	F	E	0.19	0.54	F(4)	E(3)
TNFSF10	TNFRSF10B	F	F	0.19	0.44	F(4)	F(4)
TNFSF10	TNFRSF10D	F	M	0.2	0.52	F(4)	M(3)
PSAP	CELSR1	M	M	0.43	0.68	M(3)	M(3)
APP	CD74	F	M	0.01	0.32	F(4)	M(3)
APP	CD74	M	M	0.21	0.56	M(3)	M(3)
APP	TNFRSF21	F	M	0.17	0.53	F(4)	M(3)
APP	TNFRSF21	M	M	0.36	0.75	M(3)	M(3)
ANXA1	DYSF	F	E	0.2	0.33	F(4)	E(3)
CYR61	ITGB5	M	F	0.13	0.45	M(3)	F(4)
CYR61	ITGB5	M	M	0.34	0.6	M(3)	M(3)
TIMP2	ITGA3	F	E	0.13	0.34	F(4)	E(3)
TIMP2	ITGA3	F	M	0.23	0.51	F(4)	M(3)
PLAU	IGF2R	F	E	0.32	0.59	F(4)	E(3)
PLAU	IGF2R	F	F	0.19	0.43	F(4)	F(4)
PLAU	IGF2R	F	M	0.13	0.34	F(4)	M(3)
MMP1	CD44	F	M	0.07	0.38	F(4)	M(3)
VCAN	CD44	F	M	0.01	0.25	F(4)	M(3)
ADAM12	SDC4	F	F	0.01	0.25	F(4)	F(4)
MDK	SDC4	F	F	0.42	0.75	F(4)	F(4)
ADAM12	SDC4	F	M	0.2	0.45	F(4)	M(3)
MDK	SDC4	F	M	0.33	0.73	F(4)	M(3)
FGF7	FGFR1	F	E	0.19	0.34	F(4)	E(3)
FGF7	FGFR1	F	F	0.52	0.69	F(4)	F(4)
FGF7	FGFR2	F	M	0.27	0.45	F(4)	M(3)
TIMP3	KDR	F	E	0.42	0.7	F(4)	E(3)
GREM1	KDR	F	M	0.26	0.45	F(4)	M(3)
TIMP3	KDR	F	M	0.01	0.3	F(4)	M(3)
INHBA	ACVR1	F	E	0.07	0.4	F(4)	E(3)
INHBA	ACVR1	F	M	0.26	0.59	F(4)	M(3)
BMP4	BMPR2	E	E	0.3	0.38	E(3)	E(3)
TGFB1	TGFBR1	F	F	0.05	0.35	F(4)	F(4)
TGFB1	ITGB8	F	M	0.19	0.33	F(4)	M(3)
BGN	TLR4	F	E	0.17	0.27	F(4)	E(3)
HLA-A	APLP2	F	E	0.45	0.75	F(4)	E(3)
HLA-A	ERBB2	F	F	0.17	0.43	F(4)	F(4)
HLA-B	CANX	F	E	0.28	0.58	F(4)	E(3)
PLAT	LRP1	F	F	0.18	0.5	F(4)	F(4)
PLAT	LRP1	M	F	0.17	0.47	M(3)	F(4)
EDIL3	ITGAV	F	E	0.12	0.43	F(4)	E(3)
FBN1	ITGAV	F	E	0.1	0.49	F(4)	E(3)
EDIL3	ITGAV	F	M	0.01	0.34	F(4)	M(3)
FBN1	ITGAV	F	M	0.2	0.58	F(4)	M(3)
VCAM1	ITGB1	E	E	0.17	0.45	E(3)	E(3)
LGALS3BP	ITGB1	F	E	0.26	0.6	F(4)	E(3)
CTGF	ITGA5	E	E	0.19	0.35	E(3)	E(3)
CTGF	ITGA5	E	F	0.17	0.4	E(3)	F(4)
TNC	ITGA5	F	E	0.03	0.23	F(4)	E(3)
TNC	ITGA5	F	F	0.45	0.74	F(4)	F(4)
LAMB1	ITGB1	E	M	0.17	0.6	E(3)	M(3)
VCAN	ITGB1	M	M	0.23	0.62	M(3)	M(3)
FN1	PLAUR	F	F	0.09	0.32	F(4)	F(4)
FN1	PLAUR	M	F	0.28	0.51	M(3)	F(4)
FN1	PLAUR	F	M	0.06	0.37	F(4)	M(3)
FN1	PLAUR	M	M	0.4	0.68	M(3)	M(3)
COL1A2	ITGA2	F	E	0.07	0.28	F(4)	E(3)
COL8A1	ITGA2	F	E	0.09	0.31	F(4)	E(3)
COL1A2	ITGA2	F	M	0.34	0.62	F(4)	M(3)
COL8A1	ITGA2	F	M	0.32	0.62	F(4)	M(3)
COL1A1	DDR2	F	F	0.29	0.66	F(4)	F(4)
COL3A1	DDR2	F	F	0.57	0.88	F(4)	F(4)
COL1A1	ITGA11	F	F	0.32	0.65	F(4)	F(4)
THBS2	CD47	F	E	0.17	0.31	F(4)	E(3)
THBS2	CD47	F	F	0.29	0.42	F(4)	F(4)
THBS2	CD47	F	M	0.24	0.37	F(4)	M(3)
APP	NCSTN	M	E	0.04	0.3	M(3)	E(3)
APP	NCSTN	F	M	0.17	0.39	F(4)	M(3)
APP	NCSTN	M	M	0.54	0.77	M(3)	M(3)
ANXA1	EGFR	F	M	0.3	0.52	F(4)	M(3)
VCAN	EGFR	F	M	0.33	0.45	F(4)	M(3)
TNC	EGFR	F	M	0.33	0.48	F(4)	M(3)
VCAN	EGFR	M	M	0.32	0.41	M(3)	M(3)
THBS2	ITGA6	F	E	0.15	0.26	F(4)	E(3)
LAMB1	ITGA6	E	M	0.21	0.34	E(3)	M(3)
FN1	ITGA3	F	E	0.16	0.32	F(4)	E(3)
FN1	ITGA3	M	F	0.11	0.25	M(3)	F(4)
FN1	ITGA3	F	M	0.31	0.51	F(4)	M(3)
FN1	ITGA3	M	M	0.22	0.4	M(3)	M(3)
PLAU	PLAUR	F	F	0.43	0.62	F(4)	F(4)
PLAU	PLAUR	F	M	0.3	0.52	F(4)	M(3)
MMP1	ITGA2	F	E	0.04	0.12	F(4)	E(3)
COL1A2	CD44	F	M	0.14	0.27	F(4)	M(3)
MMP1	ITGA2	F	M	0.41	0.52	F(4)	M(3)
FN1	CD44	F	M	0.24	0.43	F(4)	M(3)
FN1	CD44	M	M	0.12	0.29	M(3)	M(3)
VCAN	CD44	M	M	0.12	0.39	M(3)	M(3)
ADAM12	ITGB1	F	E	0.32	0.47	F(4)	E(3)
VEGFA	NRP2	F	F	0.02	0.25	F(4)	F(4)
VEGFA	KDR	F	M	0.13	0.39	F(4)	M(3)
FBN1	ITGA5	F	E	0.04	0.12	F(4)	E(3)
FBN1	ITGA5	F	F	0.47	0.6	F(4)	F(4)
FN1	ITGAV	F	E	0.25	0.56	F(4)	E(3)
FN1	ITGAV	F	M	0.21	0.57	F(4)	M(3)
FN1	ITGAV	M	M	0.58	0.81	M(3)	M(3)
COL8A1	ITGA1	F	E	0.17	0.28	F(4)	E(3)
TNC	ITGB1	F	E	0.32	0.58	F(4)	E(3)
LAMB1	ITGB1	E	E	0.18	0.41	E(3)	E(3)
THBS2	ITGB1	F	E	0.31	0.62	F(4)	E(3)
VCAM1	ITGB1	F	E	0.41	0.73	F(4)	E(3)
VCAM1	ITGB1	E	M	0.03	0.13	E(3)	M(3)
VCAN	ITGB1	M	E	0.07	0.22	M(3)	E(3)
FN1	ITGB1	F	E	0.33	0.53	F(4)	E(3)
FN1	ITGB1	M	E	0.34	0.55	M(3)	E(3)
COL1A1	ITGB1	F	E	0.25	0.35	F(4)	E(3)
FN1	ITGA5	F	E	0.02	0.16	F(4)	E(3)
FN1	ITGA5	F	F	0.44	0.6	F(4)	F(4)
FN1	ITGA5	M	F	0.22	0.37	M(3)	F(4)
COL1A1	ITGA5	F	F	0.52	0.78	F(4)	F(4)
FN1	ITGB1	M	M	0.53	0.74	M(3)	M(3)
FN1	SDC2	F	F	0.64	0.81	F(4)	F(4)
FN1	SDC2	M	F	0.19	0.37	M(3)	F(4)
COL1A1	CD93	F	E	0.1	0.25	F(4)	E(3)
COL1A2	CD93	F	E	0.3	0.37	F(4)	E(3)
COL1A1	ITGA2	F	E	0.03	0.18	F(4)	E(3)
COL1A1	ITGA2	F	M	0.29	0.44	F(4)	M(3)
VEGFA	FLT1	F	E	0.09	0.35	F(4)	E(3)
VEGFA	NRP1	F	F	0.23	0.33	F(4)	F(4)
