# Supplementary material for: Reconstructing codependent cellular cross-talk in lung adenocarcinoma using REMI
Source: Sci Adv. 2022 Mar 18;8(11):eabi4757. doi: 10.1126/sciadv.abi4757 (PMC8932661; doi:10.1126/sciadv.abi4757)
Supplement: Supplementary file 2 — Data files S1 to S6 [file sciadv.abi4757_data_files_s1_to_s6.zip › sciadv.abi4757_data_file_s4.csv]

Ligand	Receptor	Sending Receiving Cell	Bulk Receiving Cell	Weight	Correlation	scRNA Sending Cell	scRNA Receiving Cell
ADM	CALCRL	E	E	0.31	0.5	E(2)	E(3)
CP	SLC40A1	M	F	0.26	0.4	M(2)	F(4)
EFNA1	EPHA2	E	M	0.17	0.38	E(2)	M(3)
EFNA1	EPHA2	M	M	0.24	0.41	M(2)	M(3)
EFNA5	EPHA2	M	M	0.25	0.48	M(2)	M(3)
KITLG	KIT	F	E	0.25	0.36	F(3)	E(3)
LIPH	LPAR1	M	F	0.39	0.46	M(2)	F(4)
CTHRC1	FZD6	E	E	0.37	0.52	E(2)	E(3)
CTHRC1	FZD6	E	M	0.06	0.22	E(2)	M(3)
TNFSF10	TNFRSF10A	E	E	0.09	0.3	E(1)	E(3)
TNFSF10	TNFRSF10B	M	F	0.11	0.35	M(2)	F(4)
TNFSF10	TNFRSF10B	M	M	0.24	0.54	M(2)	M(3)
CTGF	LRP6	F	M	0.03	0.44	F(2)	M(3)
CTGF	LRP6	M	M	0.23	0.55	M(2)	M(3)
APOE	LDLR	F	E	0.03	0.11	F(2)	E(3)
APOE	LRP5	F	M	0.12	0.24	F(2)	M(3)
APOE	SORL1	F	M	0.25	0.39	F(2)	M(3)
PSAP	CELSR1	F	M	0.36	0.61	F(2)	M(3)
APP	TNFRSF21	E	M	0.34	0.71	E(2)	M(3)
JAG1	NOTCH4	F	E	0.29	0.47	F(3)	E(3)
ANXA1	DYSF	I	E	0.04	0.02	NK cells	E(3)
ANXA1	DYSF	E	E	0.42	0.55	E(1)	E(3)
DCN	MET	F	M	0.26	0.39	F(2)	M(3)
C3	CD46	F	M	0.04	0.31	F(2)	M(3)
C3	CD46	M	M	0.23	0.49	M(2)	M(3)
LTBP1	ITGB5	E	F	0.22	0.55	E(2)	F(4)
CALR	SCARF1	E	E	0.39	0.55	E(2)	E(3)
CALR	SCARF1	F	E	0.11	0.29	F(3)	E(3)
CALR	ITGA3	E	F	0.04	0.23	E(2)	F(4)
CALR	ITGA3	E	M	0.06	0.35	E(2)	M(3)
TIMP2	ITGA3	E	M	0.33	0.69	E(2)	M(3)
CALR	ITGA3	F	M	0.36	0.63	F(3)	M(3)
GZMB	IGF2R	I	M	0.36	0.54	NK cells	M(3)
HGF	CD44	F	M	0.12	0.35	F(3)	M(3)
MMP7	CD151	M	E	0.1	0.23	M(2)	E(3)
MMP7	CD151	M	F	0.4	0.56	M(2)	F(4)
MMP7	CD151	M	M	0.39	0.55	M(2)	M(3)
PTN	PLXNB2	F	E	0.21	0.34	F(3)	E(3)
PTN	PLXNB2	F	M	0.09	0.24	F(3)	M(3)
TGFB1	ENG	I	E	0.06	0.27	NK cells	E(3)
GNAI2	CAV1	E	E	0.22	0.41	E(2)	E(3)
GNAI2	F2R	E	E	0.55	0.74	E(2)	E(3)
PTGS2	CAV1	F	E	0.26	0.42	F(2)	E(3)
NAMPT	INSR	F	E	0.04	0.23	F(2)	E(3)
GPC3	CD81	F	E	0.22	0.45	F(2)	E(3)
HLA-A	ERBB2	M	F	0.06	0.27	M(2)	F(4)
HLA-B	CANX	M	E	0.17	0.43	M(2)	E(3)
HLA-B	CANX	M	M	0.38	0.57	M(2)	M(3)
PLAT	LRP1	E	F	0.09	0.29	E(2)	F(4)
TFPI	LRP1	E	F	0.21	0.55	E(1)	F(4)
NID1	ITGAV	F	M	0.12	0.4	F(3)	M(3)
ADAM17	ITGB1	E	E	0.46	0.84	E(1)	E(3)
FBN1	ITGA5	E	E	0.02	0.2	E(2)	E(3)
COL18A1	ITGA5	F	E	0.07	0.26	F(3)	E(3)
CYR61	ITGA5	E	F	0.23	0.48	E(2)	F(4)
FBN1	ITGA5	E	F	0.32	0.61	E(2)	F(4)
COL18A1	GPC4	F	M	0.14	0.27	F(3)	M(3)
ADAM17	ITGB1	M	M	0.5	0.9	M(2)	M(3)
COL4A2	CD93	E	E	0.26	0.49	E(2)	E(3)
THBS1	ITGB1	E	M	0.09	0.2	E(2)	M(3)
APP	NCSTN	E	M	0.22	0.52	E(2)	M(3)
HGF	MET	F	M	0.31	0.38	F(3)	M(3)
TIMP2	ITGB1	E	M	0.24	0.65	E(2)	M(3)
CALR	ITGAV	F	M	0.14	0.42	F(3)	M(3)
TGM2	ITGB1	F	E	0.41	0.56	F(2)	E(3)
TGM2	ITGB1	M	E	0.31	0.46	M(2)	E(3)
COL18A1	KDR	F	M	0.17	0.46	F(3)	M(3)
GNAI2	F2R	F	E	0.15	0.5	F(3)	E(3)
CYR61	ITGAV	E	M	0.31	0.48	E(2)	M(3)
FBN1	ITGAV	E	M	0.22	0.41	E(2)	M(3)
COL4A1	ITGAV	E	M	0.24	0.38	E(2)	M(3)
COL4A1	ITGAV	F	M	0.12	0.27	F(3)	M(3)
MFGE8	ITGAV	E	M	0.19	0.36	E(2)	M(3)
MFGE8	ITGAV	F	M	0.23	0.46	F(1)	M(3)
NPNT	ITGB1	F	E	0.38	0.49	F(2)	E(3)
FBN1	ITGB1	E	E	0.31	0.56	E(2)	E(3)
COL18A1	ITGB1	F	E	0.3	0.56	F(3)	E(3)
ADAM17	ITGA5	E	F	0.13	0.25	E(1)	F(4)
FBLN1	ITGB1	F	E	0.28	0.57	F(2)	E(3)
ADAM17	ITGB1	M	E	0.34	0.65	M(2)	E(3)
ADAM17	ITGB1	E	M	0.37	0.67	E(1)	M(3)
ADAM17	ITGA5	M	F	0.1	0.2	M(2)	F(4)
FBN1	ITGB1	E	M	0.27	0.51	E(2)	M(3)
COL18A1	ITGB1	F	M	0.29	0.58	F(3)	M(3)
HSPG2	ITGB1	E	M	0.07	0.15	E(2)	M(3)
SEMA3F	NRP1	E	F	0.02	0.19	E(2)	F(4)
