# Supplementary material for: Reconstructing codependent cellular cross-talk in lung adenocarcinoma using REMI
Source: Sci Adv. 2022 Mar 18;8(11):eabi4757. doi: 10.1126/sciadv.abi4757 (PMC8932661; doi:10.1126/sciadv.abi4757)
Supplement: Supplementary file 2 — Data files S1 to S6 [file sciadv.abi4757_data_files_s1_to_s6.zip › sciadv.abi4757_data_file_s5.csv]

Ligand	Receptor	Bulk Sending Cell	Bulk Receiving Cell	Weight	Correlation	scRNA Sending Cell	scRNA Receiving Cell
GNAS	VIPR1	F	E	0.06	0.28	F(3)	E(2)
ADM	RAMP2	E	E	0.12	0.3	E(2)	E(2)
APOD	LEPR	F	E	0.35	0.54	F(2)	E(2)
CP	SLC40A1	M	E	0.44	0.59	M(2)	E(1)
EFNA1	EPHA4	E	E	0.25	0.47	E(2)	E(2)
EFNA1	EPHA4	M	E	0.06	0.26	M(2)	E(2)
EFNA5	EPHA4	M	E	0.32	0.56	M(2)	E(2)
ANGPT1	TEK	F	E	0.41	0.55	F(3)	E(2)
ANGPT1	TIE1	F	E	0.34	0.47	F(3)	E(2)
PLTP	ABCA1	F	F	0.22	0.48	F(2)	F(2)
B2M	HLA-F	M	E	0.1	0.4	M(2)	E(2)
B2M	HLA-F	M	F	0.43	0.73	M(2)	F(2)
B2M	HLA-F	M	M	0.5	0.75	M(2)	M(2)
IL6	IL6ST	F	M	0.09	0.45	F(1)	M(2)
CXCL12	CXCR4	F	E	0.43	0.75	F(2)	E(1)
CXCL12	CD4	F	F	0.51	0.8	F(2)	F(3)
IL16	CD4	F	F	0.14	0.28	F(2)	F(3)
IL16	KCNJ15	F	M	0.32	0.45	F(2)	M(2)
TNFSF10	TNFRSF10D	E	E	0.45	0.65	E(1)	E(2)
TNFSF10	TNFRSF10D	E	M	0.07	0.32	E(1)	M(2)
TNFSF10	TNFRSF10B	M	E	0.05	0.35	M(2)	E(2)
TNFSF10	TNFRSF10D	M	E	0.23	0.53	M(2)	E(2)
TNFSF10	TNFRSF10D	M	M	0.31	0.57	M(2)	M(2)
DKK2	LRP6	E	E	0.14	0.47	E(2)	E(2)
IGFBP4	LRP6	E	E	0.23	0.39	E(1)	E(2)
DKK2	LRP6	E	F	0.32	0.64	E(2)	F(2)
CTGF	LRP6	F	F	0.42	0.72	F(2)	F(2)
CTGF	LRP6	M	E	0.16	0.48	M(2)	E(2)
CTGF	LRP6	M	F	0.1	0.48	M(2)	F(2)
APOE	SORL1	F	I	0.06	0.15	F(2)	NK cells
APP	CD74	E	E	0.04	0.1	E(2)	E(2)
APP	CD74	E	F	0.24	0.42	E(2)	F(2)
APP	TNFRSF21	E	F	0.21	0.6	E(2)	F(3)
APP	CD74	E	M	0.29	0.6	E(2)	M(2)
JAG1	NOTCH2	F	F	0.08	0.18	F(3)	F(2)
JAG1	NOTCH2	F	M	0.16	0.42	F(3)	M(2)
ICAM1	IL2RG	F	E	0.29	0.44	F(2)	E(1)
DCN	MET	F	E	0.24	0.38	F(2)	E(2)
C3	CD46	F	E	0.26	0.49	F(2)	E(2)
C3	CD46	F	F	0.04	0.31	F(2)	F(2)
C3	CD46	M	E	0.12	0.43	M(2)	E(2)
C3	CD46	M	F	0.08	0.38	M(2)	F(2)
HSP90AA1	EGFR	E	F	0.2	0.48	E(1)	F(2)
EFEMP1	EGFR	F	F	0.16	0.46	F(2)	F(2)
HSP90AA1	EGFR	E	M	0.13	0.49	E(1)	M(2)
EFEMP1	EGFR	F	M	0.15	0.51	F(2)	M(2)
ICAM1	EGFR	M	M	0.4	0.8	M(2)	M(2)
CYR61	ITGB5	F	F	0.52	0.81	F(2)	F(1)
LTBP1	ITGB5	E	M	0.23	0.51	E(2)	M(2)
CALR	ITGA3	E	E	0.23	0.43	E(2)	E(2)
TIMP2	ITGA3	E	E	0.21	0.46	E(2)	E(2)
GZMB	IGF2R	I	I	0.25	0.37	NK cells	NK cells
GZMB	IGF2R	I	E	0.09	0.34	NK cells	E(2)
VIM	CD44	E	E	0.07	0.32	E(2)	E(1)
VIM	CD44	E	F	0.18	0.45	E(2)	F(2)
HGF	CD44	F	E	0.06	0.29	F(3)	E(1)
HGF	CD44	F	F	0.09	0.35	F(3)	F(2)
MMP9	CD44	F	F	0.22	0.53	F(1)	F(2)
SLIT2	ROBO4	F	E	0.02	0.12	F(2)	E(1)
SLIT2	ROBO1	F	F	0.62	0.83	F(2)	F(2)
SLIT2	ROBO2	F	F	0.35	0.68	F(2)	F(2)
TGM2	SDC4	F	F	0.24	0.51	F(2)	F(2)
TGM2	SDC4	F	M	0.19	0.49	F(2)	M(2)
TGM2	SDC4	M	M	0.44	0.71	M(2)	M(2)
PTN	PTPRB	F	E	0.17	0.26	F(3)	E(2)
PTN	PLXNB2	F	F	0.42	0.53	F(3)	F(3)
FIGF	KDR	F	E	0.37	0.64	F(2)	E(2)
FIGF	NRP2	F	F	0.19	0.34	F(2)	F(2)
TGFB1	TGFBR1	I	I	0.29	0.59	NK cells	NK cells
TGFB1	TGFBR3	I	E	0.07	0.2	NK cells	E(2)
TGFB1	ITGB8	I	M	0.04	0.09	NK cells	M(2)
CCL19	CCRL2	F	E	0.26	0.57	F(1)	E(2)
S100A9	TLR4	M	E	0.16	0.26	M(2)	E(2)
GNAI2	CAV1	E	F	0.04	0.3	E(2)	F(3)
PTGS2	CAV1	F	F	0.29	0.52	F(2)	F(1)
PTGS2	CAV1	F	M	0.06	0.32	F(2)	M(2)
GNAI2	F2R	F	F	0.26	0.45	F(3)	F(3)
GNAI2	IGF1R	F	F	0.52	0.78	F(3)	F(3)
IGF1	IGF1R	F	F	0.39	0.68	F(2)	F(3)
GNAI2	IGF1R	F	M	0.04	0.32	F(3)	M(2)
IGF1	IGF1R	F	M	0.38	0.58	F(2)	M(2)
NAMPT	INSR	F	M	0.04	0.24	F(2)	M(2)
GPC3	IGF1R	F	E	0.36	0.63	F(2)	E(2)
GPC3	CD81	F	F	0.6	0.84	F(2)	F(2)
GPC3	CD81	F	M	0.29	0.54	F(2)	M(2)
HLA-A	APLP2	M	E	0.13	0.43	M(2)	E(2)
HLA-A	APLP2	M	F	0.13	0.42	M(2)	F(2)
HLA-B	CANX	M	F	0.19	0.48	M(2)	F(3)
A2M	LRP1	F	F	0.28	0.67	F(2)	F(2)
SERPING1	LRP1	F	F	0.45	0.85	F(2)	F(2)
TFPI	LRP1	F	F	0.33	0.73	F(3)	F(2)
NID1	ITGAV	F	E	0.05	0.33	F(3)	E(2)
NID1	ITGAV	F	F	0.19	0.46	F(3)	F(3)
COL4A1	ITGA1	E	E	0.39	0.5	E(2)	E(2)
COL4A1	ITGA1	F	E	0.03	0.18	F(3)	E(2)
COL4A1	ITGA1	E	F	0.21	0.37	E(2)	F(3)
COL4A1	ITGA1	F	F	0.56	0.68	F(3)	F(3)
MFGE8	PDGFRB	E	F	0.4	0.64	E(2)	F(3)
MFGE8	PDGFRB	F	F	0.48	0.71	F(1)	F(3)
COL18A1	ITGA5	F	F	0.41	0.73	F(3)	F(1)
FBLN1	ITGB1	F	F	0.34	0.72	F(2)	F(1)
ADAM17	ITGB1	M	F	0.04	0.54	M(2)	F(3)
MMP2	SDC2	F	F	0.62	0.8	F(2)	F(3)
NPNT	ITGA8	F	F	0.64	0.78	F(2)	F(2)
FN1	ITGA9	M	E	0.19	0.56	M(2)	E(2)
FN1	PLAUR	M	E	0.01	0.22	M(2)	E(2)
FN1	ITGB6	M	M	0.22	0.53	M(2)	M(2)
SEMA3F	NRP1	E	M	0.29	0.48	E(2)	M(2)
CTGF	ITGA5	F	F	0.32	0.6	F(2)	F(1)
APP	NCSTN	E	E	0.37	0.57	E(2)	E(2)
APP	NCSTN	E	F	0.15	0.36	E(2)	F(3)
ANXA1	EGFR	E	F	0.35	0.57	E(1)	F(2)
ANXA1	EGFR	F	F	0.43	0.64	F(2)	F(2)
ANXA1	EGFR	E	M	0.29	0.51	E(1)	M(2)
ICAM1	EGFR	F	F	0.13	0.53	F(2)	F(2)
HGF	MET	F	E	0.19	0.25	F(3)	E(2)
GNAI2	EGFR	F	F	0.25	0.38	F(3)	F(2)
GNAI2	EGFR	F	M	0.12	0.24	F(3)	M(2)
GNAI2	EGFR	E	F	0.23	0.33	E(2)	F(2)
GNAI2	EGFR	E	M	0.15	0.28	E(2)	M(2)
CYR61	ITGA5	F	F	0.11	0.45	F(2)	F(1)
TIMP2	ITGB1	E	F	0.27	0.64	E(2)	F(3)
CALR	ITGAV	E	E	0.09	0.2	E(2)	E(2)
CALR	ITGAV	F	E	0.21	0.43	F(3)	E(2)
CALR	ITGAV	E	F	0.04	0.16	E(2)	F(3)
CALR	ITGAV	F	F	0.12	0.36	F(3)	F(3)
FN1	CD44	M	E	0.26	0.44	M(2)	E(1)
FN1	CD44	M	F	0.11	0.34	M(2)	F(2)
PTN	SDC1	F	F	0.35	0.46	F(3)	F(1)
GNAI2	EDNRA	F	F	0.38	0.45	F(3)	F(3)
GNAI2	CAV1	F	F	0.21	0.58	F(3)	F(3)
GPC3	IGF1R	F	F	0.22	0.42	F(2)	F(3)
GPC3	IGF1R	F	M	0.17	0.37	F(2)	M(2)
NID1	PTPRF	F	M	0.31	0.39	F(3)	M(2)
CYR61	ITGAV	E	E	0.17	0.33	E(2)	E(2)
FBN1	ITGAV	E	E	0.2	0.36	E(2)	E(2)
CYR61	ITGAV	E	F	0.26	0.46	E(2)	F(3)
FBN1	ITGAV	E	F	0.37	0.56	E(2)	F(3)
COL4A1	ITGAV	E	E	0.33	0.47	E(2)	E(2)
COL4A1	ITGAV	F	E	0.15	0.32	F(3)	E(2)
COL4A1	ITGAV	E	F	0.17	0.35	E(2)	F(3)
COL4A1	ITGAV	F	F	0.48	0.62	F(3)	F(3)
FN1	ITGAV	M	E	0.19	0.49	M(2)	E(2)
MFGE8	ITGAV	E	E	0.11	0.32	E(2)	E(2)
MFGE8	ITGAV	E	F	0.13	0.35	E(2)	F(3)
MFGE8	ITGAV	F	E	0.45	0.7	F(1)	E(2)
MFGE8	ITGAV	F	F	0.53	0.76	F(1)	F(2)
ADAM17	ITGB1	E	F	0.27	0.6	E(1)	F(3)
FBN1	ITGB1	E	F	0.13	0.42	E(2)	F(3)
COL18A1	ITGB1	F	F	0.29	0.61	F(3)	F(3)
NPNT	ITGB1	F	F	0.07	0.24	F(2)	F(1)
FN1	ITGB1	M	F	0.03	0.34	M(2)	F(3)
SEMA3F	NRP1	E	E	0.13	0.29	E(2)	E(1)
SEMA3F	NRP2	E	E	0.16	0.24	E(2)	E(2)
